# Supplementary material for: 2-(Chloro­meth­yl)benzimidazolium chloride
Source: Acta Crystallogr Sect E Struct Rep Online. 2009 Apr 30;65(Pt 5):o1167. doi: 10.1107/S1600536809015359 (PMC2977832; doi:10.1107/S1600536809015359)
Supplement: Supplementary file 2 [file e-65-o1167-Isup2.hkl]

# 
# h,k,l, Fc-squared, Fo-squared, sigma(Fo-squared) and status flag 
# 
data_I
_shelx_title ' 1 in P2(1)/c' 
_shelx_refln_list_code          4 
_shelx_F_calc_maximum      173.89 
_exptl_crystal_F_000       416.00 
_reflns_d_resolution_high  0.7702 
 
loop_ 
 _symmetry_equiv_pos_as_xyz 
 'x, y, z' 
 '-x, y+1/2, -z+1/2' 
 '-x, -y, -z' 
 'x, -y-1/2, z-1/2' 
 
_cell_length_a     7.1972 
_cell_length_b     9.4507 
_cell_length_c    14.0457 
_cell_angle_alpha  90.000 
_cell_angle_beta  102.510 
_cell_angle_gamma  90.000 
 
_shelx_F_squared_multiplier     1.000 
 
loop_ 
 _refln_index_h 
 _refln_index_k 
 _refln_index_l 
 _refln_F_squared_calc 
 _refln_F_squared_meas 
 _refln_F_squared_sigma 
 _refln_observed_status 
   2   0   0    30237.04    30357.07    460.81 o 
   3   0   0      421.27      439.15     18.60 o 
   4   0   0       90.75      131.29     16.82 o 
   5   0   0      422.84      425.47     19.47 o 
   6   0   0      106.32      104.86     11.79 o 
   7   0   0        6.01        2.32      7.75 o 
   8   0   0       46.02       60.60     23.59 o 
   9   0   0       17.52       51.49     60.01 o 
   1   1   0     2275.30     2314.52     18.97 o 
   2   1   0     4393.32     4379.03     49.06 o 
   3   1   0      366.82      349.12      7.77 o 
   4   1   0     2791.44     2738.07     54.86 o 
   5   1   0      131.81      142.52      9.72 o 
   6   1   0      436.57      451.18     16.77 o 
   7   1   0        1.71        1.81      5.21 o 
   8   1   0       15.21       12.87      9.26 o 
   9   1   0        0.10       19.83     21.51 o 
   0   2   0     1472.03     1475.93     19.98 o 
   1   2   0      219.98      191.93      8.11 o 
   2   2   0        0.12        0.75      2.70 o 
   3   2   0        8.34        9.97      1.97 o 
   4   2   0       42.11       48.70      3.64 o 
   5   2   0      203.02      191.78     11.55 o 
   6   2   0      217.19      195.97     12.97 o 
   7   2   0        0.52        3.19      7.54 o 
   8   2   0      154.38      119.60     20.90 o 
   9   2   0        5.10       -8.73     35.48 o 
   1   3   0     7623.13     7602.74     62.23 o 
   2   3   0      161.56      159.58     10.14 o 
   3   3   0      442.75      430.85     17.25 o 
   4   3   0      101.83      101.31      4.59 o 
   5   3   0      243.67      215.25     12.25 o 
   6   3   0        4.49        6.50      5.12 o 
   7   3   0       17.12       24.38     12.52 o 
   8   3   0       29.62       34.28     14.84 o 
   0   4   0      129.72      124.29      5.38 o 
   1   4   0      384.07      364.34     10.19 o 
   2   4   0      161.75      180.83      6.53 o 
   3   4   0      577.11      544.70     21.92 o 
   4   4   0      481.57      469.21     32.90 o 
   5   4   0       34.90       30.80     10.10 o 
   6   4   0       72.02       66.12     13.00 o 
   7   4   0        3.84       -5.34     10.18 o 
   8   4   0        3.92        4.99     13.58 o 
   1   5   0      112.00      100.97      5.26 o 
   2   5   0      523.04      518.33     14.82 o 
   3   5   0      278.16      251.76     14.93 o 
   4   5   0       30.79       29.06      3.84 o 
   5   5   0       14.48       17.46      8.55 o 
   6   5   0       57.19       59.06     13.12 o 
   7   5   0       33.63       38.22     15.55 o 
   8   5   0        0.96        0.03     12.73 o 
   0   6   0      757.62      636.53     23.97 o 
   1   6   0       47.79       46.29      3.48 o 
   2   6   0       33.46       47.83     10.65 o 
   3   6   0        0.78        2.96      2.98 o 
   4   6   0      427.50      468.47     27.08 o 
   5   6   0       36.85       52.54     11.37 o 
   6   6   0        0.49        1.54      9.08 o 
   7   6   0        4.04       15.36     13.23 o 
   1   7   0       19.81       28.93      3.98 o 
   2   7   0       61.36       53.98      8.05 o 
   3   7   0        1.47        1.24      3.94 o 
   4   7   0       38.52       57.17     10.97 o 
   5   7   0        0.40        0.97      8.71 o 
   6   7   0      124.67      134.86     20.52 o 
   7   7   0        4.34        8.55     11.62 o 
   0   8   0     1080.72     1070.99     58.71 o 
   1   8   0       74.35       70.64      7.84 o 
   2   8   0      189.02      187.15     11.76 o 
   3   8   0        1.03        6.07      5.33 o 
   4   8   0        0.06        1.49      8.29 o 
   5   8   0      157.59      145.40     17.02 o 
   6   8   0       12.37        5.27     10.90 o 
   1   9   0      477.52      475.57     19.65 o 
   2   9   0       11.38       22.97      7.00 o 
   3   9   0        0.08        7.92      9.31 o 
   4   9   0       67.77       79.19     15.97 o 
   5   9   0        7.00       17.16     12.52 o 
   6   9   0        8.19        4.65     13.06 o 
   0  10   0        0.01        7.35     11.74 o 
   1  10   0       78.78       83.14     10.49 o 
   2  10   0        0.04       -4.28      8.65 o 
   3  10   0       89.19       98.65     16.27 o 
   4  10   0        3.42        5.87     11.11 o 
   5  10   0        0.10       12.76     12.81 o 
   1  11   0       21.81       21.38     10.38 o 
   2  11   0       20.92       32.08     13.50 o 
   3  11   0        5.81        6.19     11.22 o 
   4  11   0       18.23       22.42     16.82 o 
   0  12   0       67.79       18.04     24.76 o 
   1  12   0        0.61       -4.46     11.80 o 
  -9   1   1       12.75       11.80     19.62 o 
  -8   1   1        8.17        8.03      8.77 o 
  -7   1   1       17.29       29.18      6.58 o 
  -6   1   1      694.96      634.34     20.12 o 
  -5   1   1       74.18       81.08      5.74 o 
  -4   1   1     2505.47     2591.36     53.78 o 
  -3   1   1      454.84      445.60     10.90 o 
  -2   1   1       32.71       26.43      4.59 o 
  -1   1   1      219.67      230.02      9.39 o 
   1   1   1       51.83       63.29      2.39 o 
   2   1   1    15894.64    16920.33    204.13 o 
   3   1   1      968.57      941.99     17.48 o 
   4   1   1     2929.12     3159.16     79.79 o 
   5   1   1       48.89       64.13      8.97 o 
   6   1   1       24.85       20.54      6.28 o 
   7   1   1       65.18       68.64      9.07 o 
   8   1   1       24.53       23.50     11.41 o 
  -9   2   1       10.61        6.26     16.59 o 
  -8   2   1       70.65       52.64     16.38 o 
  -7   2   1        3.51        7.41      7.25 o 
  -6   2   1       24.37       31.76      7.84 o 
  -5   2   1      414.88      421.07     12.94 o 
  -4   2   1      332.36      369.28     15.81 o 
  -3   2   1      121.07      116.88      8.31 o 
  -2   2   1     1375.56     1431.84     37.41 o 
  -1   2   1     6175.72     6237.35     35.98 o 
   0   2   1      221.78      229.09      6.19 o 
   1   2   1      130.49      131.67      4.96 o 
   2   2   1      338.29      336.18     15.61 o 
   3   2   1     2563.81     2538.13     43.60 o 
   4   2   1       30.47       34.97      5.57 o 
   5   2   1       21.28       19.37      4.84 o 
   6   2   1      165.45      146.36     10.03 o 
   7   2   1        7.48        2.74      6.75 o 
   8   2   1       72.05       42.93     16.78 o 
  -8   3   1       46.18       30.94     15.46 o 
  -7   3   1       37.26       25.52     12.98 o 
  -6   3   1       48.83       41.88      6.81 o 
  -5   3   1       11.02       15.69      4.96 o 
  -4   3   1        6.28        4.63      7.25 o 
  -3   3   1      163.86      161.22      6.21 o 
  -2   3   1      247.79      226.87     10.98 o 
  -1   3   1        8.60        6.12      1.25 o 
   0   3   1      111.89       95.96      3.51 o 
   1   3   1      402.23      418.58      6.45 o 
   2   3   1       38.30       34.84      2.73 o 
   3   3   1        0.01        1.10      2.37 o 
   4   3   1        6.02       16.88      4.23 o 
   5   3   1       33.08       35.52      6.05 o 
   6   3   1        3.12        7.44      8.36 o 
   7   3   1        0.04       -5.93      9.82 o 
   8   3   1       19.16        3.89     11.69 o 
  -8   4   1       11.63       -0.48     13.63 o 
  -7   4   1        3.39        8.72      9.88 o 
  -6   4   1      378.45      403.55     26.52 o 
  -5   4   1      204.92      195.52     18.91 o 
  -4   4   1       68.40       89.32     10.40 o 
  -3   4   1      320.66      299.96     12.95 o 
  -2   4   1      341.82      308.49     11.42 o 
  -1   4   1     3814.30     3609.12     42.53 o 
   0   4   1       59.41       64.32      3.40 o 
   1   4   1      259.54      255.76      5.41 o 
   2   4   1      612.45      617.20     15.76 o 
   3   4   1     1557.68     1471.32     29.95 o 
   4   4   1      804.13      775.68     32.59 o 
   5   4   1        4.52       -1.05      3.75 o 
   6   4   1       10.46       -5.52      9.37 o 
   7   4   1       28.73       26.10     12.89 o 
   8   4   1        1.61       -5.72     14.65 o 
  -8   5   1        0.20        8.04     18.18 o 
  -7   5   1        5.03       25.53     14.53 o 
  -6   5   1       23.73       27.07     10.43 o 
  -5   5   1      102.61      112.77     14.52 o 
  -4   5   1       55.54       65.07     10.35 o 
  -3   5   1        1.33        5.19      5.97 o 
  -2   5   1     3509.39     3521.52     64.15 o 
  -1   5   1      194.83      179.95      9.11 o 
   0   5   1     2940.72     3199.41     47.38 o 
   1   5   1      399.40      386.22      8.66 o 
   2   5   1       36.40       26.08      5.75 o 
   3   5   1      173.31      176.36     13.60 o 
   4   5   1       11.16       14.24      4.04 o 
   5   5   1        2.23       -3.71      7.24 o 
   6   5   1       63.31       83.17     15.28 o 
   7   5   1       10.46        3.55     11.81 o 
   8   5   1        3.56       18.40     16.53 o 
  -8   6   1        2.08       -0.46     13.53 o 
  -7   6   1       14.33        6.44     13.22 o 
  -6   6   1        8.20       -3.69     10.76 o 
  -5   6   1        0.24        5.06      9.35 o 
  -4   6   1      455.74      447.56     25.09 o 
  -3   6   1        0.13       -1.04      3.19 o 
  -2   6   1      574.70      576.21     16.26 o 
  -1   6   1       47.37       40.23      3.35 o 
   0   6   1      175.17      161.74      6.22 o 
   1   6   1       12.81       12.26      2.91 o 
   2   6   1      152.36      161.10      8.10 o 
   3   6   1       33.50       38.57      5.37 o 
   4   6   1       24.89       21.28      5.18 o 
   5   6   1        1.72        0.21      7.77 o 
   6   6   1       10.11       -7.20     11.81 o 
   7   6   1        0.10       14.08     23.45 o 
  -7   7   1       14.34        5.10     11.41 o 
  -6   7   1       10.31       19.37     13.20 o 
  -5   7   1       12.52       22.41     10.05 o 
  -4   7   1       19.77       14.30      7.70 o 
  -3   7   1      241.74      218.80     10.15 o 
  -2   7   1      395.12      394.20     14.69 o 
  -1   7   1      106.33       92.66      5.79 o 
   0   7   1       55.03       49.20      4.55 o 
   1   7   1        0.39        4.18      3.04 o 
   2   7   1      857.70      878.26     37.69 o 
   3   7   1      140.91      147.10      9.48 o 
   4   7   1      222.34      239.07     17.88 o 
   5   7   1        8.50       22.56     10.31 o 
   6   7   1        1.49       22.18     12.54 o 
   7   7   1       35.41       27.48     15.01 o 
  -7   8   1        4.62       28.53     19.68 o 
  -6   8   1       21.81       27.13     22.25 o 
  -5   8   1       15.86       13.72     10.23 o 
  -4   8   1       43.52       32.88     10.53 o 
  -3   8   1       38.25       57.81     10.99 o 
  -2   8   1       21.00       28.24      6.03 o 
  -1   8   1      144.79      159.57     10.10 o 
   0   8   1      328.16      298.61     11.43 o 
   1   8   1       85.28       73.95      8.09 o 
   2   8   1      267.56      257.96     13.91 o 
   3   8   1      288.39      256.56     19.16 o 
   4   8   1       10.67       18.77     10.15 o 
   5   8   1       16.74       32.83     13.56 o 
   6   8   1        3.15       23.92     16.59 o 
  -6   9   1        6.67       19.16     14.21 o 
  -5   9   1        1.16        2.52     14.55 o 
  -4   9   1       95.34       85.76     15.38 o 
  -3   9   1      112.75       82.46     14.27 o 
  -2   9   1       47.07       32.78     11.86 o 
  -1   9   1       19.86       30.99     12.07 o 
   0   9   1       26.21       18.99      4.97 o 
   1   9   1      212.15      202.96     13.55 o 
   2   9   1       67.07      101.88     16.14 o 
   3   9   1       26.28       32.50     11.60 o 
   4   9   1        6.11        1.48      9.47 o 
   5   9   1       64.50       53.01     16.49 o 
   6   9   1        0.01       21.80     14.37 o 
  -5  10   1       17.27       21.27     13.77 o 
  -4  10   1       31.09       29.48     13.21 o 
  -3  10   1        2.25       -9.08     10.95 o 
  -2  10   1       70.91       70.77     13.49 o 
  -1  10   1       92.64      100.73     10.88 o 
   0  10   1        2.89       -2.72      7.67 o 
   1  10   1        8.01        5.53      9.61 o 
   2  10   1        3.60        3.77      6.77 o 
   3  10   1       74.17       97.32     17.44 o 
   4  10   1       29.84       31.76     13.89 o 
   5  10   1        2.39       22.69     14.55 o 
  -4  11   1        0.29       -5.22     11.60 o 
  -3  11   1        8.20       10.34     13.06 o 
  -2  11   1       10.13        0.82     10.39 o 
  -1  11   1       15.33       19.05     12.23 o 
   0  11   1        0.11       -7.83      9.74 o 
   1  11   1       75.73      112.49     14.94 o 
   2  11   1       22.86       24.90     13.68 o 
   3  11   1        8.53       20.64     12.46 o 
  -1  12   1        1.98       10.39     11.66 o 
   0  12   1       34.20       36.25     26.40 o 
   1  12   1        0.20       -6.34     13.03 o 
  -9   0   2        0.50      130.19     91.66 o 
  -8   0   2        5.26       21.23     17.89 o 
  -7   0   2       95.00      127.42     34.20 o 
  -6   0   2      129.01      148.18     12.02 o 
  -5   0   2        1.11       -3.51      7.47 o 
  -4   0   2     1680.24     1656.73     45.29 o 
  -3   0   2      323.13      276.13     25.16 o 
  -2   0   2    18132.01    18507.07    396.41 o 
  -1   0   2     1746.46     1595.65     61.19 o 
   1   0   2     1212.52     1099.24     18.25 o 
   2   0   2       52.12       76.25      6.57 o 
   3   0   2        0.04        0.73      6.09 o 
   4   0   2     1909.05     2079.25     58.80 o 
   5   0   2      167.93      176.22     14.14 o 
   6   0   2      495.31      486.32     50.55 o 
   7   0   2       18.45       15.83     15.55 o 
   8   0   2        0.01      -16.91     28.78 o 
  -9   1   2        0.02       14.35     22.86 o 
  -8   1   2       40.96       65.03     12.20 o 
  -7   1   2       34.67       32.01     12.16 o 
  -6   1   2      321.15      273.54     21.40 o 
  -5   1   2       51.98       69.08     10.11 o 
  -4   1   2      628.06      598.20     21.59 o 
  -3   1   2      162.01      152.44      4.42 o 
  -2   1   2     1859.01     1915.24     20.52 o 
  -1   1   2      111.03      102.26      4.02 o 
   0   1   2     1612.09     1398.69     13.14 o 
   1   1   2     1548.70     1621.41     19.26 o 
   2   1   2       81.19       79.73      3.54 o 
   3   1   2       13.01       16.36      3.30 o 
   4   1   2      110.26      114.51      9.69 o 
   5   1   2      301.08      309.80     17.32 o 
   6   1   2       18.84       25.14     11.37 o 
   7   1   2       17.54       19.72      8.02 o 
   8   1   2       22.55       27.64     11.57 o 
  -9   2   2        4.93       19.27     21.29 o 
  -8   2   2       49.61       27.05     13.78 o 
  -7   2   2       84.24       90.42     12.14 o 
  -6   2   2       11.54       28.09      7.73 o 
  -5   2   2        0.45        1.05      2.42 o 
  -4   2   2      438.93      474.47     13.13 o 
  -3   2   2      125.45      109.49      4.04 o 
  -2   2   2     1336.84     1371.81     21.52 o 
  -1   2   2       28.16       21.61      1.21 o 
   0   2   2     2076.88     2051.58     22.15 o 
   1   2   2      216.43      234.34      4.83 o 
   2   2   2     3006.12     2924.67     41.43 o 
   3   2   2      282.13      300.93     10.07 o 
   4   2   2        9.59       12.82      3.88 o 
   5   2   2       59.86       65.49      7.60 o 
   6   2   2       91.96       89.09      8.81 o 
   7   2   2       61.59       52.92     10.05 o 
   8   2   2        6.31        3.52     12.59 o 
  -9   3   2        0.06        7.53     37.76 o 
  -8   3   2       38.19       37.13     14.60 o 
  -7   3   2       91.48      113.05     17.59 o 
  -6   3   2       63.46       81.49      8.85 o 
  -5   3   2       20.76       41.91      9.30 o 
  -4   3   2      262.81      281.07      9.69 o 
  -3   3   2     2550.76     2407.33     67.90 o 
  -2   3   2      212.45      227.82      9.57 o 
  -1   3   2      674.94      638.28     21.79 o 
   0   3   2      129.13      138.74      4.82 o 
   1   3   2     4519.00     4349.72     93.18 o 
   2   3   2        1.29        1.52      1.77 o 
   3   3   2      393.32      353.51     10.12 o 
   4   3   2      218.38      219.61      8.34 o 
   5   3   2      241.09      226.03     10.08 o 
   6   3   2      317.38      307.13     18.48 o 
   7   3   2        3.42       -1.15      8.88 o 
   8   3   2        7.74       56.82     19.16 o 
  -8   4   2       11.21        0.73     12.01 o 
  -7   4   2       14.33       27.35     12.66 o 
  -6   4   2       39.95       62.06     12.81 o 
  -5   4   2      119.60      125.99     12.52 o 
  -4   4   2        0.81       -1.35      6.89 o 
  -3   4   2       39.49       35.91      6.39 o 
  -2   4   2        3.24        9.37      3.00 o 
  -1   4   2       26.64       25.04      2.22 o 
   0   4   2     1106.87     1218.58     18.73 o 
   1   4   2       10.33       12.79      1.98 o 
   2   4   2      930.65      924.18     15.59 o 
   3   4   2       40.65       35.37      3.61 o 
   4   4   2       20.06       25.41      7.10 o 
   5   4   2       15.96       15.19      5.23 o 
   6   4   2        0.68       18.65      9.85 o 
   7   4   2        2.28       -0.47      8.48 o 
   8   4   2        2.14       41.32     26.96 o 
  -8   5   2       31.80       46.81     19.90 o 
  -7   5   2        6.26        9.05     13.37 o 
  -6   5   2       31.86       45.40     12.85 o 
  -5   5   2        6.13       -3.94      8.63 o 
  -4   5   2       84.56       79.97     11.10 o 
  -3   5   2      407.46      352.18     16.69 o 
  -2   5   2       31.53       29.06      6.00 o 
  -1   5   2       16.34       16.56      2.45 o 
   0   5   2      326.54      323.37      8.43 o 
   1   5   2     1761.84     1714.03     28.16 o 
   2   5   2      107.36       85.75      8.32 o 
   3   5   2      269.67      262.50     17.53 o 
   4   5   2        7.89       13.55      5.19 o 
   5   5   2       47.60       49.94     11.50 o 
   6   5   2      105.85      129.67     24.04 o 
   7   5   2        5.74       12.95     12.28 o 
   8   5   2        6.71       20.07     15.80 o 
  -8   6   2       14.59       21.09     16.58 o 
  -7   6   2       49.59       52.05     15.89 o 
  -6   6   2       86.46       87.09     17.08 o 
  -5   6   2        0.14       -7.03      9.61 o 
  -4   6   2       86.88       98.05     11.94 o 
  -3   6   2      221.98      240.08     15.24 o 
  -2   6   2      525.35      480.77     13.75 o 
  -1   6   2       96.61       89.96      4.41 o 
   0   6   2      870.11      885.13     18.31 o 
   1   6   2       70.08       63.06      4.08 o 
   2   6   2     1817.31     1854.94     42.51 o 
   3   6   2        3.58        3.55      4.17 o 
   4   6   2       12.13       12.64      6.40 o 
   5   6   2      267.33      260.70     38.15 o 
   6   6   2       15.50       27.89     11.98 o 
   7   6   2       70.35       76.81     17.75 o 
  -7   7   2        0.01       11.29     13.74 o 
  -6   7   2        9.79        3.11     10.10 o 
  -5   7   2       31.94       20.88     11.47 o 
  -4   7   2       30.11       33.55     10.46 o 
  -3   7   2       88.68       85.91     15.86 o 
  -2   7   2      160.57      158.68     11.39 o 
  -1   7   2       22.27       24.30      3.63 o 
   0   7   2      412.32      420.40     12.27 o 
   1   7   2      402.65      381.84     12.81 o 
   2   7   2       24.04       20.51      5.51 o 
   3   7   2      218.40      211.63     12.16 o 
   4   7   2      254.99      194.89     16.57 o 
   5   7   2       10.40       31.57     21.04 o 
   6   7   2       46.88       37.23     14.37 o 
   7   7   2        1.08       -8.09     11.08 o 
  -7   8   2       17.56       13.90     19.00 o 
  -6   8   2       16.53       22.59     11.77 o 
  -5   8   2        8.15       10.16     12.26 o 
  -4   8   2        6.01       10.80      8.51 o 
  -3   8   2        2.98        0.44      6.90 o 
  -2   8   2      171.18      158.09      9.73 o 
  -1   8   2      383.53      378.06     15.54 o 
   0   8   2        6.28        5.57      3.72 o 
   1   8   2       36.93       57.29      7.56 o 
   2   8   2       23.58       38.28      8.72 o 
   3   8   2      157.23      154.88     12.36 o 
   4   8   2       82.67       57.33     12.84 o 
   5   8   2        1.90        0.92      7.78 o 
   6   8   2       26.52       37.00     13.70 o 
  -6   9   2       35.96       21.20     12.50 o 
  -5   9   2        1.23       14.99     11.87 o 
  -4   9   2        3.96       17.11     11.30 o 
  -3   9   2      134.75      126.68     16.00 o 
  -2   9   2        3.27        0.17      7.10 o 
  -1   9   2       31.10       28.69      7.16 o 
   0   9   2       21.01       16.37      5.17 o 
   1   9   2      120.62      114.62     11.16 o 
   2   9   2       10.77       11.46      6.77 o 
   3   9   2        8.24       -1.75      7.91 o 
   4   9   2       60.40       44.29     13.70 o 
   5   9   2       16.84       19.26     13.23 o 
  -5  10   2       63.83       78.78     26.93 o 
  -4  10   2        2.29       -3.28     10.52 o 
  -3  10   2       23.01        5.46      9.80 o 
  -2  10   2        2.02        2.93      8.11 o 
  -1  10   2       90.67       82.34     10.69 o 
   0  10   2       25.29       26.04      9.47 o 
   1  10   2       23.59       46.98      9.61 o 
   2  10   2       19.54       12.55      8.12 o 
   3  10   2       47.04       51.20     14.04 o 
   4  10   2        1.70        9.59     12.29 o 
  -4  11   2       12.83       22.06     15.45 o 
  -3  11   2        2.23       -5.88     12.49 o 
  -2  11   2       18.14       -4.20      9.96 o 
  -1  11   2        0.65       -4.65      9.63 o 
   0  11   2       67.01       73.86     14.46 o 
   1  11   2       46.72       66.86     20.40 o 
   2  11   2       18.80        8.62     12.12 o 
   3  11   2        2.02        8.57     11.71 o 
  -1  12   2        0.59       -5.94     12.71 o 
   0  12   2        3.81       27.35     32.18 o 
   1  12   2        0.04       11.21     12.43 o 
  -9   1   3       16.64       57.01     26.37 o 
  -8   1   3       18.16        7.17     18.10 o 
  -7   1   3        4.25        9.44      6.94 o 
  -6   1   3        3.76        1.48      3.29 o 
  -5   1   3      487.80      469.14     13.91 o 
  -4   1   3     1449.95     1414.34     50.48 o 
  -3   1   3      740.53      664.78     11.59 o 
  -2   1   3       35.42       55.61      3.78 o 
  -1   1   3        3.98       15.12      2.34 o 
   0   1   3    10443.16     9946.08     78.76 o 
   1   1   3      122.49      112.27      2.96 o 
   2   1   3      139.76      125.32      5.43 o 
   3   1   3       68.11       64.99      6.33 o 
   4   1   3      814.73      764.59     20.29 o 
   5   1   3      248.24      235.07     11.71 o 
   6   1   3        4.52        7.05      6.13 o 
   7   1   3        0.02       10.14      7.88 o 
   8   1   3       11.30        5.36     12.11 o 
  -9   2   3        1.57       26.87     29.57 o 
  -8   2   3       22.60       36.73     17.66 o 
  -7   2   3        1.37        6.91      6.99 o 
  -6   2   3       58.51       65.59      8.49 o 
  -5   2   3      586.00      574.23     19.85 o 
  -4   2   3     1026.55      974.04     16.90 o 
  -3   2   3      885.28      852.11     24.95 o 
  -2   2   3      722.52      694.75      9.06 o 
  -1   2   3     6102.41     6005.12     87.51 o 
   0   2   3       64.47       70.11      4.82 o 
   1   2   3     5776.48     5641.27     72.28 o 
   2   2   3        8.37        7.01      2.41 o 
   3   2   3      208.53      219.79      7.84 o 
   4   2   3      234.41      221.52      9.22 o 
   5   2   3      160.14      170.15     10.49 o 
   6   2   3       12.08       19.16      8.20 o 
   7   2   3       10.83       20.16     10.00 o 
   8   2   3       13.73       29.35     27.45 o 
  -9   3   3        0.13       21.13     28.94 o 
  -8   3   3       47.94       39.42     15.16 o 
  -7   3   3        0.02       -3.57      9.15 o 
  -6   3   3      108.33       94.64      9.19 o 
  -5   3   3        8.67       16.09      4.11 o 
  -4   3   3        2.50        6.20      3.34 o 
  -3   3   3      696.24      725.89     19.59 o 
  -2   3   3      177.00      175.14      6.05 o 
  -1   3   3      830.89      903.57     20.46 o 
   0   3   3      113.55      131.16      4.69 o 
   1   3   3      374.51      366.00      8.54 o 
   2   3   3       25.56       19.83      2.64 o 
   3   3   3      355.87      331.90     10.11 o 
   4   3   3        4.28        5.33      4.24 o 
   5   3   3        0.23       -2.53      4.97 o 
   6   3   3        3.49        5.37      4.71 o 
   7   3   3        0.00       -3.41     11.22 o 
   8   3   3        0.50       14.47     13.49 o 
  -8   4   3       29.37       58.62     18.44 o 
  -7   4   3       61.43       49.01     16.24 o 
  -6   4   3        1.13       18.90      9.28 o 
  -5   4   3      155.58      174.37     16.06 o 
  -4   4   3       39.94       26.69     11.44 o 
  -3   4   3     1291.75     1156.70     53.72 o 
  -2   4   3      295.56      339.30      8.17 o 
  -1   4   3      228.75      194.87      6.96 o 
   0   4   3        1.81        2.01      2.36 o 
   1   4   3      472.39      431.40     11.59 o 
   2   4   3      355.68      336.16      9.07 o 
   3   4   3      591.70      594.82     14.78 o 
   4   4   3       57.14       70.24      5.82 o 
   5   4   3      146.02      133.59      9.74 o 
   6   4   3       29.08       28.40     10.58 o 
   7   4   3       14.61       16.41     12.16 o 
   8   4   3       12.95       18.94     15.41 o 
  -8   5   3        4.17       16.10     24.87 o 
  -7   5   3       31.84       42.86     16.22 o 
  -6   5   3       18.11       23.41     11.53 o 
  -5   5   3        0.05       -5.41      7.61 o 
  -4   5   3      674.13      661.50     29.12 o 
  -3   5   3       27.78       27.99      6.38 o 
  -2   5   3       89.58      110.82      8.29 o 
  -1   5   3        1.63        0.63      1.97 o 
   0   5   3      511.80      446.04     10.78 o 
   1   5   3        0.09        3.05      2.33 o 
   2   5   3       57.03       70.97      4.37 o 
   3   5   3       41.88       56.36     10.79 o 
   4   5   3      462.99      453.63     19.56 o 
   5   5   3        6.19       13.93      6.58 o 
   6   5   3       38.18       31.09     14.89 o 
   7   5   3       25.59       31.43     17.64 o 
  -8   6   3        2.96       19.02     19.95 o 
  -7   6   3        4.96       13.10     12.73 o 
  -6   6   3       40.21       22.71     12.93 o 
  -5   6   3        2.42       18.82      9.99 o 
  -4   6   3       27.19       37.24      9.28 o 
  -3   6   3       15.55       11.93      7.10 o 
  -2   6   3      164.40      167.00     14.20 o 
  -1   6   3       36.00       39.16      6.67 o 
   0   6   3       17.16       24.36      3.87 o 
   1   6   3      180.22      179.85      9.05 o 
   2   6   3      417.24      357.78     24.91 o 
   3   6   3       22.09       28.53      6.12 o 
   4   6   3        0.08        2.38      4.85 o 
   5   6   3       26.21       31.84     10.59 o 
   6   6   3       53.33       43.56     16.54 o 
   7   6   3       26.55       15.92     16.07 o 
  -7   7   3       10.05       13.38     13.37 o 
  -6   7   3       31.60       41.04     14.48 o 
  -5   7   3       44.82       50.97     15.02 o 
  -4   7   3      579.27      621.18     31.67 o 
  -3   7   3        0.26        8.55      7.15 o 
  -2   7   3      138.18      151.17      8.90 o 
  -1   7   3       18.80       21.20      3.56 o 
   0   7   3      415.36      395.84     12.37 o 
   1   7   3      190.20      193.08     10.33 o 
   2   7   3        7.46       10.19      5.03 o 
   3   7   3       11.90       14.74      7.02 o 
   4   7   3       86.43      109.16     10.68 o 
   5   7   3       60.14       57.45     12.36 o 
   6   7   3        2.35       20.57     14.91 o 
   7   7   3        0.13      -13.03     16.76 o 
  -7   8   3        1.16       -5.77     12.33 o 
  -6   8   3        7.69        8.40     11.13 o 
  -5   8   3      113.22      115.21     16.86 o 
  -4   8   3       36.96       49.33     12.38 o 
  -3   8   3      203.21      162.90     14.51 o 
  -2   8   3      265.87      259.48     13.18 o 
  -1   8   3        3.41        5.74      3.49 o 
   0   8   3      212.25      194.20      9.41 o 
   1   8   3       10.37       21.49      6.08 o 
   2   8   3       14.50        6.47      5.64 o 
   3   8   3       69.27       85.70     15.47 o 
   4   8   3        0.55       -7.05      8.64 o 
   5   8   3       35.57       44.22     16.71 o 
   6   8   3       17.60       30.83     17.06 o 
  -6   9   3        7.88        1.15     10.82 o 
  -5   9   3       75.84      112.24     17.50 o 
  -4   9   3        2.59        8.51      9.24 o 
  -3   9   3        8.73        4.33      8.42 o 
  -2   9   3        7.99       12.80      5.84 o 
  -1   9   3      105.53       95.36     12.97 o 
   0   9   3       62.96       73.36      7.80 o 
   1   9   3       45.07       49.54      7.55 o 
   2   9   3        0.24       -0.60      5.76 o 
   3   9   3       21.12       22.06      7.88 o 
   4   9   3       15.11       16.17     12.01 o 
   5   9   3       36.19       53.20     14.21 o 
  -5  10   3       39.30       48.91     16.05 o 
  -4  10   3       80.00       72.48     17.38 o 
  -3  10   3       47.77       57.92     14.90 o 
  -2  10   3        1.24        9.43      8.48 o 
  -1  10   3       59.61       81.12     12.46 o 
   0  10   3       10.01        2.91      7.29 o 
   1  10   3       77.53      107.23     12.24 o 
   2  10   3       21.79       19.78      8.43 o 
   3  10   3       15.64       10.54     10.09 o 
   4  10   3        9.77       16.83     12.70 o 
  -4  11   3       16.99        8.08     13.11 o 
  -3  11   3       57.53       62.82     16.50 o 
  -2  11   3        4.78       -1.44     20.09 o 
  -1  11   3       67.54       51.21     15.64 o 
   0  11   3       40.65       40.90     11.68 o 
   1  11   3        1.02        4.67      8.90 o 
   2  11   3        3.43       13.72     14.63 o 
   3  11   3       29.55       32.79     21.41 o 
  -1  12   3        1.04       -2.53     11.60 o 
   0  12   3        0.12       12.93     13.78 o 
  -9   0   4       24.12       70.31     29.31 o 
  -8   0   4        7.70       15.98     17.63 o 
  -7   0   4       24.37       27.88      8.32 o 
  -6   0   4      183.55      175.16     18.08 o 
  -5   0   4      359.05      347.82     20.22 o 
  -4   0   4      182.18      168.69     10.02 o 
  -3   0   4        2.65        0.85      2.81 o 
  -2   0   4     8355.23     8711.25    155.45 o 
  -1   0   4       13.97       19.65      2.80 o 
   0   0   4     9089.03     9079.04     85.09 o 
   1   0   4       54.14       73.82      3.88 o 
   2   0   4      731.16      786.65     93.95 o 
   3   0   4      562.73      609.82     22.35 o 
   4   0   4      201.23      165.39     13.65 o 
   5   0   4        8.21        0.47      6.36 o 
   6   0   4       85.15       93.63     15.15 o 
   7   0   4      123.25      155.54     49.65 o 
   8   0   4        4.30       52.37     45.42 o 
  -9   1   4        0.41       14.68     41.72 o 
  -8   1   4        0.04       27.33     29.94 o 
  -7   1   4       16.03       19.64      7.82 o 
  -6   1   4       48.95       49.11      6.61 o 
  -5   1   4      253.84      265.69     10.21 o 
  -4   1   4       91.08       95.99      5.40 o 
  -3   1   4       27.17       32.30      3.30 o 
  -2   1   4       12.31       15.66      3.19 o 
  -1   1   4     2170.33     2299.83     33.09 o 
   0   1   4        7.44        6.14      2.35 o 
   1   1   4       27.08       35.99      2.83 o 
   2   1   4      175.40      176.50      6.48 o 
   3   1   4      853.63      854.03     20.16 o 
   4   1   4       72.62       74.55      6.58 o 
   5   1   4       65.91       83.69      8.72 o 
   6   1   4        5.45        7.85      5.93 o 
   7   1   4        2.27       -2.39      7.49 o 
   8   1   4        6.34        9.15     14.65 o 
  -9   2   4        4.80       -2.55     19.30 o 
  -8   2   4        1.09        0.87     10.20 o 
  -7   2   4       20.04       17.87      7.82 o 
  -6   2   4       83.66       98.53     10.20 o 
  -5   2   4       63.30       70.71      7.11 o 
  -4   2   4       97.50      104.29      8.92 o 
  -3   2   4      121.94      117.45      6.53 o 
  -2   2   4     1658.12     1513.57     58.49 o 
  -1   2   4        3.07        6.33      1.80 o 
   0   2   4     1733.56     1751.49     22.11 o 
   1   2   4      294.32      304.64      6.74 o 
   2   2   4      175.89      149.79      6.63 o 
   3   2   4       19.96       16.26      4.02 o 
   4   2   4        8.74       20.03      5.06 o 
   5   2   4       16.74       17.58      6.30 o 
   6   2   4       80.43       83.49     10.48 o 
   7   2   4        8.10        9.47      7.71 o 
   8   2   4        8.23       16.70     16.37 o 
  -9   3   4        2.90       42.82     26.21 o 
  -8   3   4        0.85       -5.14     12.14 o 
  -7   3   4       13.21       15.16     16.02 o 
  -6   3   4      356.75      324.38     25.21 o 
  -5   3   4      547.14      518.28     18.51 o 
  -4   3   4      464.68      449.07     13.84 o 
  -3   3   4      114.28       91.06      6.42 o 
  -2   3   4       66.59       80.08      7.04 o 
  -1   3   4     4607.18     4546.26     61.68 o 
   0   3   4      155.62      180.07      5.05 o 
   1   3   4       86.86       95.12      3.78 o 
   2   3   4       35.27       36.94      3.72 o 
   3   3   4     1399.67     1348.90     29.11 o 
   4   3   4      130.92      128.17      8.57 o 
   5   3   4        0.13        3.76      6.14 o 
   6   3   4       21.98       26.91      9.24 o 
   7   3   4       26.26       38.28     14.36 o 
   8   3   4       18.75       12.26     14.54 o 
  -8   4   4        0.77       13.54     13.08 o 
  -7   4   4        4.10       18.53     16.50 o 
  -6   4   4       58.14       65.60     13.85 o 
  -5   4   4       25.74       28.83     10.15 o 
  -4   4   4        2.58        6.51      5.78 o 
  -3   4   4      155.36      167.34     14.86 o 
  -2   4   4      898.14      921.79     29.45 o 
  -1   4   4        0.53       -1.46      2.23 o 
   0   4   4      719.99      824.33     23.04 o 
   1   4   4      194.40      178.12      5.81 o 
   2   4   4       24.13       26.20      3.67 o 
   3   4   4        1.50        1.52      3.07 o 
   4   4   4       19.84       24.87      8.03 o 
   5   4   4       59.53       63.47      8.06 o 
   6   4   4        0.83       -0.52      6.26 o 
   7   4   4       14.27       16.54     14.41 o 
  -8   5   4       15.40       15.73     15.26 o 
  -7   5   4        5.31       11.29     12.58 o 
  -6   5   4      116.33      139.98     17.56 o 
  -5   5   4      113.87      107.95     13.70 o 
  -4   5   4       22.53       26.90      9.33 o 
  -3   5   4       19.90       27.81      9.66 o 
  -2   5   4      234.14      232.11     12.09 o 
  -1   5   4     1013.74      991.80     20.72 o 
   0   5   4      312.54      310.72      8.88 o 
   1   5   4        8.24       21.84      4.77 o 
   2   5   4      154.83      172.45      7.23 o 
   3   5   4      187.59      183.70      8.92 o 
   4   5   4       29.92       33.94      5.39 o 
   5   5   4        0.16       -0.31      6.71 o 
   6   5   4        6.10       13.59     11.03 o 
   7   5   4        0.00       10.37     16.45 o 
  -8   6   4       15.20        9.06     14.94 o 
  -7   6   4       93.40       95.33     17.82 o 
  -6   6   4        5.07        7.29     10.46 o 
  -5   6   4      387.81      389.88     26.70 o 
  -4   6   4        1.19       -2.22      7.66 o 
  -3   6   4      121.32      115.27     11.28 o 
  -2   6   4     1035.82      985.17     19.90 o 
  -1   6   4       34.49       33.45      3.89 o 
   0   6   4      451.33      468.44     13.10 o 
   1   6   4        0.01        0.60      2.87 o 
   2   6   4      375.91      342.33     11.18 o 
   3   6   4      171.36      150.83     10.68 o 
   4   6   4       45.73       51.97      8.01 o 
   5   6   4       30.90       35.04      8.31 o 
   6   6   4       48.32       61.74     15.41 o 
   7   6   4        0.81       26.65     13.86 o 
  -7   7   4        1.07       -1.92     11.04 o 
  -6   7   4       21.64       12.21     13.38 o 
  -5   7   4        9.31       12.34     13.35 o 
  -4   7   4        3.97       -1.26      7.73 o 
  -3   7   4      361.28      406.41     23.10 o 
  -2   7   4        0.03        8.24      3.70 o 
  -1   7   4      744.04      690.69     20.41 o 
   0   7   4      298.73      275.15     10.72 o 
   1   7   4      253.79      258.57     12.85 o 
   2   7   4      116.01      130.85     17.15 o 
   3   7   4       70.02       87.17      9.82 o 
   4   7   4       30.31       23.16      7.42 o 
   5   7   4       41.49       48.57     15.38 o 
   6   7   4       12.02        7.25     10.64 o 
  -7   8   4       14.40       -0.93     13.96 o 
  -6   8   4        0.40       -3.16     12.48 o 
  -5   8   4        2.05        4.72     10.42 o 
  -4   8   4        0.60       24.02     11.09 o 
  -3   8   4      171.04      164.63     16.12 o 
  -2   8   4      317.82      288.32     14.01 o 
  -1   8   4        0.12        3.82      3.60 o 
   0   8   4      377.03      387.61     14.31 o 
   1   8   4      170.33      188.83     12.29 o 
   2   8   4        1.74        6.53      5.84 o 
   3   8   4        8.50        7.25      6.29 o 
   4   8   4        3.39       13.78     10.26 o 
   5   8   4        7.60       16.41     11.31 o 
   6   8   4        2.11        3.91     11.24 o 
  -6   9   4       21.42       25.72     14.91 o 
  -5   9   4        0.11       11.19     12.71 o 
  -4   9   4       13.73       22.73     12.72 o 
  -3   9   4       93.81       86.59     14.69 o 
  -2   9   4        8.34        7.57      7.42 o 
  -1   9   4      326.47      270.59     14.58 o 
   0   9   4       47.45       48.35      6.96 o 
   1   9   4        1.66        0.91      5.97 o 
   2   9   4      183.11      188.65     14.32 o 
   3   9   4       35.03       49.45     11.35 o 
   4   9   4      101.68      147.69     20.87 o 
   5   9   4        2.76       34.30     25.06 o 
  -5  10   4        0.96      -12.76     14.88 o 
  -4  10   4       26.74       18.06     13.21 o 
  -3  10   4       36.99       60.83     17.44 o 
  -2  10   4       68.27       68.11     14.87 o 
  -1  10   4       10.58        3.05      6.00 o 
   0  10   4       14.95       10.12      8.72 o 
   1  10   4      130.32      136.51     12.48 o 
   2  10   4        0.18       -1.14      6.03 o 
   3  10   4        0.50        2.02     12.92 o 
   4  10   4        6.90       26.49     15.00 o 
  -3  11   4        3.95       19.45     14.16 o 
  -2  11   4       19.99       20.83     15.61 o 
  -1  11   4       79.07      102.78     25.39 o 
   0  11   4       44.61       36.16     11.23 o 
   1  11   4       13.49       15.76     11.28 o 
   2  11   4        6.72        4.76     14.31 o 
   3  11   4        0.01       -4.66     16.04 o 
  -9   1   5        1.98       50.15     26.22 o 
  -8   1   5        0.21        5.54      9.72 o 
  -7   1   5      124.44      119.09     16.61 o 
  -6   1   5      164.88      201.23     13.52 o 
  -5   1   5       21.64       46.26      8.12 o 
  -4   1   5      120.76      125.28      5.87 o 
  -3   1   5      145.87      127.00     11.17 o 
  -2   1   5     1791.01     1662.59     26.17 o 
  -1   1   5        0.06        3.16      1.93 o 
   0   1   5     1699.64     1723.13     73.91 o 
   1   1   5      346.55      369.61      8.77 o 
   2   1   5     3574.17     3455.95     60.83 o 
   3   1   5      545.55      577.26     18.28 o 
   4   1   5       13.05       14.54      5.26 o 
   5   1   5        0.86        4.13      7.30 o 
   6   1   5        5.63        0.03      5.71 o 
   7   1   5        1.26       12.42      9.35 o 
   8   1   5       16.16       24.44     17.89 o 
  -9   2   5        3.89      -20.24     24.35 o 
  -8   2   5        5.16       11.29     12.08 o 
  -7   2   5       32.48       42.36     12.01 o 
  -6   2   5        1.35        4.60      7.92 o 
  -5   2   5        2.38        9.74      5.35 o 
  -4   2   5      395.84      344.16     10.13 o 
  -3   2   5     3332.76     3375.80     48.63 o 
  -2   2   5      793.86      837.95     21.64 o 
  -1   2   5     3195.16     3361.82     50.98 o 
   0   2   5      417.29      443.63      7.70 o 
   1   2   5      229.40      186.72      5.22 o 
   2   2   5      399.79      448.79     11.41 o 
   3   2   5        0.15        7.70      3.62 o 
   4   2   5        4.28       13.22      5.22 o 
   5   2   5      226.21      215.39     13.12 o 
   6   2   5       32.63       58.89      9.55 o 
   7   2   5        4.81       -5.74      8.14 o 
   8   2   5        0.01       -1.20     12.88 o 
  -9   3   5        4.41      -17.70     24.46 o 
  -8   3   5        0.75       -2.01     13.80 o 
  -7   3   5        5.86       26.47     12.46 o 
  -6   3   5        2.12        0.91      4.78 o 
  -5   3   5       93.39       86.25      8.07 o 
  -4   3   5       35.82       31.90      7.39 o 
  -3   3   5      336.24      304.58     19.91 o 
  -2   3   5      248.29      233.88      6.39 o 
  -1   3   5        3.41        4.37      2.46 o 
   0   3   5       24.95       35.97      2.99 o 
   1   3   5       62.14       69.49      6.92 o 
   2   3   5       41.12       46.42      6.76 o 
   3   3   5        0.04       -3.56      3.56 o 
   4   3   5        3.41        6.87      4.96 o 
   5   3   5       28.34       45.59      7.66 o 
   6   3   5        0.75        2.15      6.32 o 
   7   3   5       25.04       21.55     14.38 o 
  -8   4   5       23.96       27.03     16.01 o 
  -7   4   5        0.17       -6.33     10.81 o 
  -6   4   5       44.87       59.82     12.79 o 
  -5   4   5       17.26       26.41      8.90 o 
  -4   4   5      306.09      349.76     23.77 o 
  -3   4   5     1581.62     1618.69     36.28 o 
  -2   4   5      582.93      611.96     21.77 o 
  -1   4   5      287.57      324.18      8.44 o 
   0   4   5      395.81      452.72     10.94 o 
   1   4   5     2221.71     2068.80     39.15 o 
   2   4   5     1022.00     1006.92     21.98 o 
   3   4   5      350.87      321.90     10.88 o 
   4   4   5      161.95      169.54     10.53 o 
   5   4   5       99.80       97.36     11.79 o 
   6   4   5        6.71        7.53      8.11 o 
   7   4   5       13.28       17.01     20.67 o 
  -8   5   5       15.05       11.82     14.50 o 
  -7   5   5        3.08        8.02     11.13 o 
  -6   5   5       20.63       35.45     14.35 o 
  -5   5   5        2.26       -0.42      7.29 o 
  -4   5   5      378.33      422.15     23.21 o 
  -3   5   5      293.91      256.44      9.81 o 
  -2   5   5     1340.20     1306.16     28.93 o 
  -1   5   5      642.83      650.94     14.78 o 
   0   5   5       47.43       58.08      4.90 o 
   1   5   5      386.46      413.47     14.57 o 
   2   5   5      538.93      548.37     15.51 o 
   3   5   5        0.11        1.30      3.62 o 
   4   5   5        0.56        5.00      4.05 o 
   5   5   5       91.82       98.43     11.42 o 
   6   5   5        9.02       14.52     11.45 o 
   7   5   5       14.65        8.81     14.38 o 
  -8   6   5        4.42        5.60     16.05 o 
  -7   6   5       30.18       27.22     14.14 o 
  -6   6   5       78.77       89.22     19.69 o 
  -5   6   5       15.82       22.24     12.06 o 
  -4   6   5      445.50      384.96     25.08 o 
  -3   6   5      144.36      111.73     13.75 o 
  -2   6   5       26.31       33.86      4.07 o 
  -1   6   5      287.05      295.29     10.14 o 
   0   6   5      159.42      173.54      7.99 o 
   1   6   5       73.53       74.58      5.67 o 
   2   6   5       40.94       45.57      5.43 o 
   3   6   5       79.29       60.80      8.19 o 
   4   6   5       79.44       78.98      9.71 o 
   5   6   5       81.02       74.17     13.00 o 
   6   6   5        2.53       18.91     11.25 o 
   7   6   5       12.97      -17.94     22.87 o 
  -7   7   5        7.97       22.23     16.32 o 
  -6   7   5       39.11       65.92     22.01 o 
  -5   7   5       52.75       43.97     15.59 o 
  -4   7   5       14.76       40.30     11.12 o 
  -3   7   5      320.56      305.43     19.09 o 
  -2   7   5      188.92      193.69     12.21 o 
  -1   7   5       27.26       37.96      5.48 o 
   0   7   5      278.07      237.32     10.48 o 
   1   7   5       55.99       64.73      7.74 o 
   2   7   5      573.81      542.93     19.77 o 
   3   7   5       82.70       99.32     10.38 o 
   4   7   5        0.10       -4.76      6.33 o 
   5   7   5       19.34       19.85     10.96 o 
   6   7   5        9.21        9.77     12.19 o 
  -7   8   5       17.01       -3.88     21.62 o 
  -6   8   5       32.44       32.38     13.68 o 
  -5   8   5        0.66       13.27     10.25 o 
  -4   8   5       20.79       20.21     10.30 o 
  -3   8   5       34.01       51.19     12.21 o 
  -2   8   5       14.24       20.83      5.87 o 
  -1   8   5      100.29       86.06      9.06 o 
   0   8   5       58.74       77.15      7.42 o 
   1   8   5      760.38      677.12     29.37 o 
   2   8   5        3.84       18.60      7.83 o 
   3   8   5      253.21      267.41     17.40 o 
   4   8   5      109.02       99.27     16.87 o 
   5   8   5       10.90        7.95     10.16 o 
  -6   9   5        1.13        8.30     12.71 o 
  -5   9   5        9.67       19.28     13.13 o 
  -4   9   5        6.32       22.32     11.99 o 
  -3   9   5        0.61       -6.23      9.17 o 
  -2   9   5        8.58       11.13      8.94 o 
  -1   9   5      223.21      217.78     13.71 o 
   0   9   5        0.24       -3.14      4.86 o 
   1   9   5       18.72       34.27      8.30 o 
   2   9   5        6.18        6.36      7.44 o 
   3   9   5      163.30      170.84     15.93 o 
   4   9   5        0.03        4.61     11.53 o 
   5   9   5       35.79       12.51     12.49 o 
  -5  10   5        8.53        1.18     10.75 o 
  -4  10   5       17.81       16.76     12.44 o 
  -3  10   5       31.37       21.98     10.52 o 
  -2  10   5        0.26      -10.28     10.39 o 
  -1  10   5       13.77       14.28      7.36 o 
   0  10   5        4.57        6.53      8.52 o 
   1  10   5       40.97       54.10     10.07 o 
   2  10   5       27.30       20.46      9.83 o 
   3  10   5        6.48       12.31     14.06 o 
   4  10   5        1.47       10.88     12.81 o 
  -3  11   5        2.24       27.72     20.20 o 
  -2  11   5        8.63       20.04     16.73 o 
  -1  11   5       23.15       31.80     26.12 o 
   0  11   5       11.72       13.30     12.80 o 
   1  11   5       27.47       48.20     14.58 o 
   2  11   5       14.82       12.35     14.68 o 
  -9   0   6        0.45       27.87     64.27 o 
  -8   0   6       46.90       63.17     33.04 o 
  -7   0   6        0.15        2.55      9.70 o 
  -6   0   6        2.69        6.28      5.88 o 
  -5   0   6      425.33      414.69     19.46 o 
  -4   0   6      999.85     1088.23     33.47 o 
  -3   0   6      294.44      274.57     12.43 o 
  -2   0   6        2.46        4.96      4.01 o 
  -1   0   6      200.53      214.49      8.79 o 
   0   0   6     4321.51     4083.74     77.09 o 
   1   0   6       65.63       96.76     11.15 o 
   2   0   6        0.08        6.25      3.99 o 
   3   0   6      294.84      292.14     17.97 o 
   4   0   6     1144.95     1032.99     41.87 o 
   5   0   6      322.47      326.36     23.96 o 
   6   0   6       72.33       68.76     22.66 o 
   7   0   6       12.20       15.47     13.88 o 
  -9   1   6        5.64       11.48     20.32 o 
  -8   1   6       31.83       41.46     17.73 o 
  -7   1   6       46.88       48.56      9.18 o 
  -6   1   6       14.87       11.74      6.18 o 
  -5   1   6        3.03        6.02      6.70 o 
  -4   1   6        3.53       -1.62      3.18 o 
  -3   1   6       23.58       32.48      6.38 o 
  -2   1   6      111.44      116.80      4.94 o 
  -1   1   6     2072.86     2166.10     37.17 o 
   0   1   6      420.19      445.39     13.17 o 
   1   1   6     1501.38     1478.79     24.44 o 
   2   1   6      249.35      233.02      6.61 o 
   3   1   6        1.75       -3.92      3.92 o 
   4   1   6       96.22      107.96      8.86 o 
   5   1   6       10.76       14.74      7.01 o 
   6   1   6        0.21        2.63      7.64 o 
   7   1   6        7.11       11.12      9.62 o 
  -9   2   6        3.79       -7.01     21.64 o 
  -8   2   6       12.19       26.47     18.95 o 
  -7   2   6        3.63        9.67      8.00 o 
  -6   2   6        3.07        2.15      5.84 o 
  -5   2   6      109.36      104.60      9.69 o 
  -4   2   6      377.83      381.53     15.94 o 
  -3   2   6       63.03       58.75      3.70 o 
  -2   2   6       85.86       91.41      6.48 o 
  -1   2   6       13.63       19.48      3.12 o 
   0   2   6      948.69      898.96     13.82 o 
   1   2   6       92.50       81.10      4.38 o 
   2   2   6       84.91       85.08      4.41 o 
   3   2   6        0.32        5.56      4.53 o 
   4   2   6       85.79       93.97      8.46 o 
   5   2   6      106.64      119.45     10.91 o 
   6   2   6        1.92        8.44      6.99 o 
   7   2   6        8.17        7.44      9.42 o 
  -8   3   6       76.74       50.49     17.61 o 
  -7   3   6       78.38       71.17     21.35 o 
  -6   3   6       23.14       28.60      6.90 o 
  -5   3   6       63.15       77.66      7.82 o 
  -4   3   6       27.43       28.72      9.70 o 
  -3   3   6      156.11      122.75      4.91 o 
  -2   3   6      137.12      162.01      8.63 o 
  -1   3   6     3555.26     3634.42     78.71 o 
   0   3   6      125.64      157.81      5.15 o 
   1   3   6     4000.78     4114.89     73.42 o 
   2   3   6       43.27       49.04      4.55 o 
   3   3   6        0.45        4.96      3.68 o 
   4   3   6      339.97      337.00     14.59 o 
   5   3   6       36.51       24.93      7.10 o 
   6   3   6       89.81      102.94     20.17 o 
   7   3   6       12.75        5.90     18.04 o 
  -8   4   6        5.07       22.77     19.26 o 
  -7   4   6        2.69       -2.30     10.66 o 
  -6   4   6        1.74       -6.51      8.75 o 
  -5   4   6       10.95       15.62      4.78 o 
  -4   4   6       82.18       94.69     11.20 o 
  -3   4   6      198.80      201.65     14.34 o 
  -2   4   6       35.12       41.85      5.00 o 
  -1   4   6       83.53       90.96      4.91 o 
   0   4   6      401.04      412.02     10.77 o 
   1   4   6      147.55      150.10      6.17 o 
   2   4   6       10.57       15.99      4.78 o 
   3   4   6      314.24      280.26     10.94 o 
   4   4   6       22.70       16.54      5.33 o 
   5   4   6       29.86       17.92      7.73 o 
   6   4   6        0.14       -2.45      7.36 o 
   7   4   6        1.27        0.23     12.52 o 
  -8   5   6       46.44       65.42     35.12 o 
  -7   5   6      117.27      109.86     43.05 o 
  -6   5   6        0.11        0.11      9.18 o 
  -5   5   6        1.71       14.18      9.37 o 
  -4   5   6       10.92       18.25      9.32 o 
  -3   5   6      212.10      205.21      9.88 o 
  -2   5   6      249.95      263.24      8.47 o 
  -1   5   6       75.66       67.46      5.36 o 
   0   5   6       68.05       67.38      5.28 o 
   1   5   6      390.56      393.60     13.03 o 
   2   5   6       10.94        3.53      3.85 o 
   3   5   6        0.06        0.39      4.27 o 
   4   5   6      151.57      157.51     10.23 o 
   5   5   6        2.69       -2.94      6.37 o 
   6   5   6      121.84       88.38     15.98 o 
   7   5   6       33.53       23.34     18.78 o 
  -8   6   6        4.56        7.91     21.34 o 
  -7   6   6      115.52       94.39     20.47 o 
  -6   6   6        7.34       10.14     11.03 o 
  -5   6   6       40.25       52.23     12.57 o 
  -4   6   6      350.14      344.03     25.01 o 
  -3   6   6       19.69       30.29      8.22 o 
  -2   6   6       11.26       13.51      6.24 o 
  -1   6   6        3.75        5.04      3.52 o 
   0   6   6     1530.70     1516.21     33.81 o 
   1   6   6       81.43       99.78      9.00 o 
   2   6   6      244.47      306.65     13.26 o 
   3   6   6        0.34        6.26      4.62 o 
   4   6   6       27.94       37.30      9.65 o 
   5   6   6       15.35       20.77      8.97 o 
   6   6   6        0.20       -4.22     10.30 o 
  -7   7   6        9.09       34.80     16.89 o 
  -6   7   6        1.75        9.49     13.10 o 
  -5   7   6      220.89      235.26     23.02 o 
  -4   7   6      104.24      103.27     13.85 o 
  -3   7   6      393.52      406.82     21.58 o 
  -2   7   6      619.81      556.36     19.23 o 
  -1   7   6      188.35      202.33      9.46 o 
   0   7   6      190.83      206.54     10.13 o 
   1   7   6      155.29      160.01      9.01 o 
   2   7   6       56.85       53.10      6.65 o 
   3   7   6      123.33      100.76     10.49 o 
   4   7   6       32.31       28.21     12.07 o 
   5   7   6       36.32       46.71     13.56 o 
   6   7   6        1.29        3.58     12.18 o 
  -6   8   6        8.35        5.74     11.10 o 
  -5   8   6      136.68      142.74     17.85 o 
  -4   8   6       49.15       86.20     14.24 o 
  -3   8   6        4.35        8.62     10.84 o 
  -2   8   6       49.97       63.23      7.62 o 
  -1   8   6       76.46       91.50      9.26 o 
   0   8   6       27.10       37.84      6.62 o 
   1   8   6        8.77        8.45      5.01 o 
   2   8   6        7.08        5.26      7.02 o 
   3   8   6        1.41       -0.20      9.24 o 
   4   8   6       49.84       46.22     10.81 o 
   5   8   6       78.49       69.38     16.74 o 
  -6   9   6        4.01       16.85     14.12 o 
  -5   9   6       59.77       72.79     18.02 o 
  -4   9   6        1.78        1.54     10.15 o 
  -3   9   6       53.44       56.66     13.80 o 
  -2   9   6        3.14        4.07      8.11 o 
  -1   9   6      106.16       89.52     10.38 o 
   0   9   6       25.53       31.50      7.22 o 
   1   9   6      113.88      128.25     12.00 o 
   2   9   6        8.12        5.95      7.46 o 
   3   9   6       12.87       10.85      8.83 o 
   4   9   6        4.01        3.11     12.37 o 
  -5  10   6       15.65        3.01     13.21 o 
  -4  10   6       21.66        8.54     11.73 o 
  -3  10   6       25.10       17.73     12.84 o 
  -2  10   6        1.85       10.12     11.82 o 
  -1  10   6       86.24      120.54     19.26 o 
   0  10   6        0.14       -2.77      7.21 o 
   1  10   6       13.15        9.67      8.50 o 
   2  10   6        0.48       -6.28      8.62 o 
   3  10   6       52.83       58.10     19.30 o 
  -3  11   6        6.79        0.17     13.99 o 
  -2  11   6       12.70        2.75     12.59 o 
  -1  11   6        4.00       15.21     12.15 o 
   0  11   6        1.38        0.75      9.34 o 
   1  11   6        4.74        6.12      9.76 o 
   2  11   6        9.52       -0.45     12.98 o 
  -9   1   7       47.32      -21.51     21.51 o 
  -8   1   7        4.36        0.63     18.79 o 
  -7   1   7        1.12        8.64      6.54 o 
  -6   1   7      317.92      339.67     18.29 o 
  -5   1   7       92.25       93.04      6.20 o 
  -4   1   7      463.56      446.75     31.83 o 
  -3   1   7       10.43       15.39      3.48 o 
  -2   1   7     1442.21     1409.48     27.30 o 
  -1   1   7       16.06        7.18      2.88 o 
   0   1   7     1405.63     1369.60     33.38 o 
   1   1   7       35.67       31.43      3.50 o 
   2   1   7      467.00      439.59     11.23 o 
   3   1   7       34.90       34.91      8.84 o 
   4   1   7      162.67      153.73     11.82 o 
   5   1   7        0.57        1.65      5.57 o 
   6   1   7       20.04       14.03      9.72 o 
   7   1   7       52.83       36.58     12.64 o 
  -9   2   7        2.49        2.89     18.29 o 
  -8   2   7        0.60       10.37     16.54 o 
  -7   2   7      133.01       99.20     24.10 o 
  -6   2   7      228.44      209.52     14.79 o 
  -5   2   7     1100.67     1095.23     34.54 o 
  -4   2   7      655.17      599.22     19.13 o 
  -3   2   7      141.54      163.29      8.65 o 
  -2   2   7      235.41      274.79     11.37 o 
  -1   2   7      546.94      430.44     11.35 o 
   0   2   7       57.43       60.85      5.33 o 
   1   2   7      394.89      421.77     16.02 o 
   2   2   7       23.53       30.43      5.47 o 
   3   2   7     1149.53     1114.55     25.77 o 
   4   2   7       27.92       22.38      6.56 o 
   5   2   7       46.33       47.89      9.77 o 
   6   2   7       21.48       16.86      9.20 o 
   7   2   7        0.83       -0.33     11.16 o 
  -8   3   7       20.87       35.10     16.27 o 
  -7   3   7       28.34       45.67     16.61 o 
  -6   3   7       33.92       21.21      7.65 o 
  -5   3   7        4.74        1.89      4.89 o 
  -4   3   7        5.29       13.53      5.14 o 
  -3   3   7      105.05      103.91     13.02 o 
  -2   3   7       49.43       50.71      4.31 o 
  -1   3   7        8.08       18.94      4.01 o 
   0   3   7       17.80       23.41      2.95 o 
   1   3   7       62.49       67.17      4.64 o 
   2   3   7       25.57       26.16      5.70 o 
   3   3   7        8.38       23.35      6.63 o 
   4   3   7        1.11        5.16      5.29 o 
   5   3   7       36.66       31.62      8.32 o 
   6   3   7        3.08        7.75      8.39 o 
   7   3   7        0.33        7.97     15.98 o 
  -8   4   7        0.48       12.71     15.27 o 
  -7   4   7       16.39       20.43     13.43 o 
  -6   4   7       82.34       82.42     16.05 o 
  -5   4   7      343.62      356.29     16.35 o 
  -4   4   7        6.23       14.51     10.29 o 
  -3   4   7        0.02        1.13      2.88 o 
  -2   4   7       59.94       69.09      4.95 o 
  -1   4   7     1054.47      942.82     20.94 o 
   0   4   7      112.31      122.57      5.67 o 
   1   4   7       27.71       39.89      7.36 o 
   2   4   7       40.41       45.54      6.00 o 
   3   4   7      613.76      618.90     27.40 o 
   4   4   7        7.55       13.85      6.91 o 
   5   4   7       25.03       37.27      8.63 o 
   6   4   7       27.26       11.93      9.29 o 
   7   4   7        0.53       -9.80     15.36 o 
  -8   5   7        3.37       15.79     16.89 o 
  -7   5   7        8.45       -4.26      9.30 o 
  -6   5   7       66.84       82.86     15.43 o 
  -5   5   7      103.82       98.98     16.42 o 
  -4   5   7       91.26      101.16     14.17 o 
  -3   5   7       53.90       62.44      9.36 o 
  -2   5   7      254.70      214.32     15.77 o 
  -1   5   7       19.71       23.26      5.07 o 
   0   5   7       33.38       30.45      4.35 o 
   1   5   7      175.95      176.84      7.88 o 
   2   5   7      514.62      490.97     17.04 o 
   3   5   7      148.47      137.11      9.29 o 
   4   5   7      165.60      138.83     10.46 o 
   5   5   7        3.13        6.28      8.14 o 
   6   5   7        0.77        8.40     12.28 o 
  -7   6   7       14.34       42.02     17.77 o 
  -6   6   7      119.31      123.58     18.47 o 
  -5   6   7      117.58      144.44     20.64 o 
  -4   6   7       12.71       17.22     10.89 o 
  -3   6   7      289.93      284.64     18.23 o 
  -2   6   7        1.73        1.63      3.40 o 
  -1   6   7       83.25       82.98      6.75 o 
   0   6   7      419.68      400.53     14.30 o 
   1   6   7       49.27       56.10      9.39 o 
   2   6   7      194.88      201.86     11.72 o 
   3   6   7       69.88       68.81      8.05 o 
   4   6   7       11.78       13.77      7.98 o 
   5   6   7        8.60       18.98      9.68 o 
   6   6   7        3.27       -2.39     12.65 o 
  -7   7   7        5.13        9.78     13.63 o 
  -6   7   7       50.73       50.62     18.50 o 
  -5   7   7       31.89       63.81     20.33 o 
  -4   7   7       87.18       68.77     12.08 o 
  -3   7   7       11.49       16.08     10.13 o 
  -2   7   7      162.52      142.78      8.33 o 
  -1   7   7        2.35       -4.44      4.44 o 
   0   7   7      182.65      185.15     10.32 o 
   1   7   7       26.52       31.74      7.12 o 
   2   7   7       73.67       86.21      8.55 o 
   3   7   7       55.25       55.37     10.32 o 
   4   7   7       23.63       25.72     10.99 o 
   5   7   7       20.21       58.30     17.06 o 
  -6   8   7        0.22       13.80     13.13 o 
  -5   8   7        7.76       20.15     10.46 o 
  -4   8   7       11.55       16.42     10.64 o 
  -3   8   7       97.19       84.30     12.97 o 
  -2   8   7        4.22        5.27      8.18 o 
  -1   8   7      350.02      327.92     14.77 o 
   0   8   7       40.78       46.05      7.58 o 
   1   8   7       27.78       44.50      8.46 o 
   2   8   7      104.33       91.47     11.69 o 
   3   8   7        1.40       22.91     12.10 o 
   4   8   7       10.81       10.25     10.14 o 
   5   8   7        3.01        8.59     11.68 o 
  -5   9   7        2.84       16.72     13.61 o 
  -4   9   7       19.37       25.71     11.99 o 
  -3   9   7      123.68      115.33     18.53 o 
  -2   9   7        1.25       -1.39      7.98 o 
  -1   9   7        2.64        7.48      7.01 o 
   0   9   7        7.44        4.75      6.23 o 
   1   9   7      101.06       90.12     11.34 o 
   2   9   7        3.34        6.38      8.84 o 
   3   9   7        0.70        8.21      9.52 o 
   4   9   7        1.98        1.09     11.57 o 
  -4  10   7        0.01        7.18     11.80 o 
  -3  10   7        0.79       11.86     11.61 o 
  -2  10   7        2.26       10.90     11.17 o 
  -1  10   7       53.16       29.80     13.36 o 
   0  10   7        9.15       11.51      9.88 o 
   1  10   7        1.03        4.41      9.70 o 
   2  10   7        4.28       -8.76     12.07 o 
   3  10   7       22.34       45.61     20.14 o 
  -2  11   7       15.87       23.31     18.67 o 
  -1  11   7        1.01        0.50     10.92 o 
   0  11   7        4.62       10.95     13.18 o 
   1  11   7       20.28       15.32     17.53 o 
  -9   0   8        9.77      -29.02     56.24 o 
  -8   0   8        0.10      -11.69     15.33 o 
  -7   0   8      211.82      174.48     28.71 o 
  -6   0   8       58.49       53.66      9.47 o 
  -5   0   8      185.07      193.83     16.00 o 
  -4   0   8      778.72      793.88     30.33 o 
  -3   0   8       29.19       40.44     10.50 o 
  -2   0   8     5206.86     4966.97    158.68 o 
  -1   0   8       91.82       88.86      7.19 o 
   0   0   8      103.20      108.99     10.84 o 
   1   0   8      281.03      287.06     16.51 o 
   2   0   8      587.45      529.21     54.03 o 
   3   0   8      271.16      275.12     26.97 o 
   4   0   8        3.90        4.74     10.66 o 
   5   0   8        0.09        6.96      9.69 o 
   6   0   8       10.44       23.26     14.43 o 
   7   0   8        2.16       16.56     16.57 o 
  -9   1   8        3.50       10.24     20.91 o 
  -8   1   8        5.34        6.16     10.53 o 
  -7   1   8        0.40       -0.91      6.65 o 
  -6   1   8       65.93       71.47     10.12 o 
  -5   1   8       31.55       44.95      8.23 o 
  -4   1   8       28.10       39.30      6.72 o 
  -3   1   8     1072.06     1099.77     25.30 o 
  -2   1   8       36.84       49.93      4.95 o 
  -1   1   8      636.50      646.33     32.51 o 
   0   1   8      263.05      286.78      9.99 o 
   1   1   8       75.72       69.16      6.46 o 
   2   1   8      293.60      296.56     10.82 o 
   3   1   8       13.70       16.38      5.10 o 
   4   1   8       43.21       35.78      9.01 o 
   5   1   8       11.51        6.13      7.62 o 
   6   1   8        0.13       12.17      9.31 o 
   7   1   8        0.01        7.08      9.93 o 
  -8   2   8        0.40        2.26     15.93 o 
  -7   2   8       34.43       25.10     10.32 o 
  -6   2   8       37.50       46.71     10.36 o 
  -5   2   8        5.31        9.58      9.40 o 
  -4   2   8       15.80       16.96      5.17 o 
  -3   2   8       24.50       28.23      4.67 o 
  -2   2   8      369.32      346.07     10.74 o 
  -1   2   8       33.32       45.71      4.64 o 
   0   2   8       56.53       56.85      5.39 o 
   1   2   8        0.09       -1.29      3.79 o 
   2   2   8      253.51      248.48      9.68 o 
   3   2   8       59.06       66.25      8.49 o 
   4   2   8       22.53       27.59      6.05 o 
   5   2   8        0.00       12.73      8.31 o 
   6   2   8       41.18       54.80     13.20 o 
   7   2   8        0.59       10.52     13.11 o 
  -8   3   8        7.79       18.32     21.11 o 
  -7   3   8       42.67       50.00     15.03 o 
  -6   3   8       87.49       88.64     10.45 o 
  -5   3   8        0.16        0.13      5.34 o 
  -4   3   8        3.81       10.01      7.15 o 
  -3   3   8     1879.73     2002.76     57.26 o 
  -2   3   8       51.31       61.24      5.36 o 
  -1   3   8     1239.59     1238.14     24.84 o 
   0   3   8       10.31       10.35      2.60 o 
   1   3   8      315.50      260.52     10.38 o 
   2   3   8       72.09       79.71      6.95 o 
   3   3   8       33.01       26.66      9.86 o 
   4   3   8        0.00        3.73      4.93 o 
   5   3   8       94.24       88.56     10.13 o 
   6   3   8       23.25       25.75     11.07 o 
   7   3   8        6.63      -28.69     29.19 o 
  -8   4   8        9.24      -13.85     13.85 o 
  -7   4   8       21.82       10.74     11.73 o 
  -6   4   8       21.65       25.87     15.56 o 
  -5   4   8      197.89      179.56     22.98 o 
  -4   4   8       72.04      100.28     17.68 o 
  -3   4   8      151.55      142.46     12.62 o 
  -2   4   8      262.03      233.25     10.03 o 
  -1   4   8       23.36       34.61      4.41 o 
   0   4   8        9.88        8.21      3.14 o 
   1   4   8       78.80       76.44      8.29 o 
   2   4   8       47.84       55.87      6.45 o 
   3   4   8        1.50       10.07      6.29 o 
   4   4   8        5.76       -1.42      4.99 o 
   5   4   8       14.64        9.64      7.03 o 
   6   4   8        6.53       10.06     11.71 o 
  -8   5   8        6.48       13.41     14.87 o 
  -7   5   8       10.50       16.88     13.92 o 
  -6   5   8        3.80       -7.14     10.63 o 
  -5   5   8        1.44       -4.66      8.11 o 
  -4   5   8      145.58      144.18     11.31 o 
  -3   5   8      166.42      161.32     11.72 o 
  -2   5   8       41.32       42.58      5.28 o 
  -1   5   8       60.28       63.24      6.38 o 
   0   5   8       22.63       34.41      5.33 o 
   1   5   8      184.35      197.11      8.97 o 
   2   5   8       75.15       74.03      8.28 o 
   3   5   8       11.21       22.90      8.90 o 
   4   5   8       42.90       43.29     14.17 o 
   5   5   8       61.95       71.19     13.66 o 
   6   5   8        3.82      -14.43     24.59 o 
  -7   6   8       23.64       59.80     18.75 o 
  -6   6   8       21.98       24.58     15.01 o 
  -5   6   8        3.42        1.59      9.11 o 
  -4   6   8      153.22      156.72     17.76 o 
  -3   6   8       29.53       25.68      5.71 o 
  -2   6   8      653.89      656.08     19.61 o 
  -1   6   8        0.09        7.86      4.31 o 
   0   6   8       17.91       16.86      5.32 o 
   1   6   8        5.99        1.13      4.39 o 
   2   6   8      201.73      217.48     12.93 o 
   3   6   8       29.43       24.90      7.76 o 
   4   6   8       10.94        4.83      7.82 o 
   5   6   8       95.31       70.88     13.60 o 
  -7   7   8       27.75        5.96     15.00 o 
  -6   7   8       44.98       67.90     27.95 o 
  -5   7   8        7.81       10.59     15.98 o 
  -4   7   8      146.94      144.69     17.52 o 
  -3   7   8        1.29       -4.16      7.27 o 
  -2   7   8        3.13        3.22      4.79 o 
  -1   7   8      156.38      153.04     12.15 o 
   0   7   8       63.24       80.86      7.90 o 
   1   7   8      278.61      241.60     12.12 o 
   2   7   8       10.58       20.58      7.23 o 
   3   7   8       41.41       46.71     10.31 o 
   4   7   8       78.17       74.02     12.65 o 
   5   7   8        0.00      -11.03     14.42 o 
  -6   8   8        0.48       -5.00     11.54 o 
  -5   8   8        6.52        6.46      9.65 o 
  -4   8   8       13.57        7.34      9.52 o 
  -3   8   8        0.03       -1.66      8.86 o 
  -2   8   8      117.62      109.65     16.52 o 
  -1   8   8       91.06       98.91      9.26 o 
   0   8   8        0.49        9.04      5.90 o 
   1   8   8        0.06       -5.02      5.56 o 
   2   8   8       29.44       40.42     16.05 o 
   3   8   8      104.52      100.33     15.53 o 
   4   8   8        2.00      -10.10     13.09 o 
  -5   9   8        0.24        6.03     11.50 o 
  -4   9   8        0.52       -6.16      9.92 o 
  -3   9   8      134.16      126.79     17.81 o 
  -2   9   8        5.75        7.84      9.91 o 
  -1   9   8       46.08       54.72     12.70 o 
   0   9   8       10.71       14.56      6.59 o 
   1   9   8       34.09       28.27      9.12 o 
   2   9   8       10.86        5.03      8.67 o 
   3   9   8        7.40       18.86     10.96 o 
  -4  10   8       20.95       40.03     16.75 o 
  -3  10   8       11.05       -2.37     10.56 o 
  -2  10   8        0.01       12.52     12.90 o 
  -1  10   8       50.51       61.03     16.28 o 
   0  10   8       34.35       17.56     10.52 o 
   1  10   8       33.42       69.87     16.00 o 
   2  10   8       18.66       25.12     13.18 o 
  -1  11   8        2.77       28.75     18.99 o 
  -8   1   9       19.62       15.40     14.96 o 
  -7   1   9       11.79        6.01      9.99 o 
  -6   1   9        8.16       16.11      7.78 o 
  -5   1   9       71.36       78.06      7.56 o 
  -4   1   9      304.91      298.35     11.74 o 
  -3   1   9       87.26       93.94      6.79 o 
  -2   1   9        3.96        0.43      4.04 o 
  -1   1   9        6.27        2.89      3.08 o 
   0   1   9     1982.70     1833.63     38.44 o 
   1   1   9        0.26        2.27      4.80 o 
   2   1   9      293.36      240.53     13.14 o 
   3   1   9       32.35       46.28      8.86 o 
   4   1   9       47.18       77.64     10.74 o 
   5   1   9       80.44      101.85     13.75 o 
   6   1   9        0.16       18.37     11.55 o 
  -8   2   9        0.44       15.37     18.25 o 
  -7   2   9       36.17       41.21     11.00 o 
  -6   2   9       14.80       29.41     18.69 o 
  -5   2   9       37.21       46.09     14.25 o 
  -4   2   9      217.53      210.96     19.73 o 
  -3   2   9      155.44      148.40      7.70 o 
  -2   2   9      105.68      123.09      7.46 o 
  -1   2   9      707.25      727.47     28.85 o 
   0   2   9       13.43       15.55      5.83 o 
   1   2   9      816.81      739.50     18.72 o 
   2   2   9        9.55       17.15      3.76 o 
   3   2   9       43.43       46.54      8.54 o 
   4   2   9       81.11       91.55     12.09 o 
   5   2   9       53.41       52.62     12.40 o 
   6   2   9       13.10       18.37     10.26 o 
  -8   3   9        0.05        5.56     17.39 o 
  -7   3   9       41.11       34.85     15.11 o 
  -6   3   9        3.16        4.63      7.21 o 
  -5   3   9        5.59        6.94      6.25 o 
  -4   3   9       72.89       91.35     12.39 o 
  -3   3   9       16.23       34.48      5.32 o 
  -2   3   9      158.09      187.66      9.67 o 
  -1   3   9       21.19       26.20      4.18 o 
   0   3   9       14.33       25.50      8.03 o 
   1   3   9       57.29       63.68      9.65 o 
   2   3   9        2.58        9.19      4.51 o 
   3   3   9       33.03       45.96     13.43 o 
   4   3   9        1.27        9.08      8.44 o 
   5   3   9       10.70       14.81      9.06 o 
   6   3   9        3.95       12.78     12.30 o 
  -8   4   9       64.38       70.12     28.66 o 
  -7   4   9        3.43        2.36     10.36 o 
  -6   4   9        8.81       21.27     11.56 o 
  -5   4   9      258.79      240.72     15.13 o 
  -4   4   9      105.37      114.66     12.30 o 
  -3   4   9      862.22      927.98     43.72 o 
  -2   4   9       61.18       78.76     10.42 o 
  -1   4   9       63.75       63.51      9.65 o 
   0   4   9      164.13      148.85      8.15 o 
   1   4   9      549.99      507.17     29.45 o 
   2   4   9      196.90      188.73     10.95 o 
   3   4   9        0.22       -2.41      5.27 o 
   4   4   9        0.37        2.87      5.66 o 
   5   4   9        4.93        9.96      9.99 o 
   6   4   9        3.71       13.51     12.59 o 
  -8   5   9        1.38       -4.78     22.65 o 
  -7   5   9       27.11       27.35     14.28 o 
  -6   5   9       50.17       68.27     18.07 o 
  -5   5   9        4.96       16.27     11.71 o 
  -4   5   9      559.45      506.19     22.51 o 
  -3   5   9      252.70      247.27     14.66 o 
  -2   5   9       71.31       76.18      7.04 o 
  -1   5   9      471.23      448.64     17.51 o 
   0   5   9      311.52      305.04     11.24 o 
   1   5   9      210.34      204.47     11.70 o 
   2   5   9       31.19       52.98      7.87 o 
   3   5   9        4.22        6.27      5.92 o 
   4   5   9       16.08       18.48      7.39 o 
   5   5   9        0.14        9.45     12.35 o 
   6   5   9        0.50        6.07     14.30 o 
  -7   6   9       15.12        4.00     13.27 o 
  -6   6   9       17.38       29.36     13.86 o 
  -5   6   9       54.90       40.25     13.56 o 
  -4   6   9        6.41       -1.97      8.75 o 
  -3   6   9        9.98       12.44      5.99 o 
  -2   6   9      159.03      198.42     10.68 o 
  -1   6   9       12.89       10.78      6.50 o 
   0   6   9       65.95       85.15      8.25 o 
   1   6   9       37.28       45.26      6.56 o 
   2   6   9       23.40       30.19      8.10 o 
   3   6   9        0.44       -0.79      6.11 o 
   4   6   9        0.82       11.48     10.00 o 
   5   6   9        0.89        4.89     15.66 o 
  -6   7   9        0.15       21.40     15.82 o 
  -5   7   9       85.48      100.57     20.65 o 
  -4   7   9      107.41       95.64     23.52 o 
  -3   7   9       79.74       86.34     13.94 o 
  -2   7   9        4.83        7.19      6.78 o 
  -1   7   9       25.42       23.00      6.14 o 
   0   7   9      281.98      229.77     14.91 o 
   1   7   9      106.30      102.58      9.73 o 
   2   7   9       39.55       33.98      8.75 o 
   3   7   9        8.14        9.27      9.50 o 
   4   7   9       14.27       19.43     11.46 o 
  -6   8   9       11.08       11.27     14.44 o 
  -5   8   9      111.06      119.81     18.65 o 
  -4   8   9        3.35       15.34     11.63 o 
  -3   8   9       97.49      130.22     16.77 o 
  -2   8   9       88.60      113.87     15.72 o 
  -1   8   9       38.28       23.38      6.39 o 
   0   8   9       64.64       90.60      9.87 o 
   1   8   9       64.97       55.32      9.99 o 
   2   8   9        2.39       12.36     10.06 o 
   3   8   9        0.14        4.79      9.24 o 
   4   8   9       10.57       -4.59     17.54 o 
  -5   9   9       34.45       42.04     15.61 o 
  -4   9   9       13.27       25.33     12.30 o 
  -3   9   9        8.52       14.55     12.91 o 
  -2   9   9        2.70       -2.21      9.28 o 
  -1   9   9       86.02       92.69     15.32 o 
   0   9   9       21.04       30.04      8.91 o 
   1   9   9        5.88        6.02      8.38 o 
   2   9   9       11.65       30.67     12.86 o 
   3   9   9       20.78       17.02     11.28 o 
  -3  10   9       16.96       29.31     16.14 o 
  -2  10   9        0.90       -5.74     11.30 o 
  -1  10   9       15.49       38.74     19.68 o 
   0  10   9        6.49        6.14     12.58 o 
   1  10   9       22.53       33.73     23.02 o 
  -8   0  10        1.03       23.53     22.42 o 
  -7   0  10       17.61       19.19     18.37 o 
  -6   0  10      234.91      232.62     23.82 o 
  -5   0  10      419.52      371.58     22.18 o 
  -4   0  10      554.38      562.24     26.82 o 
  -3   0  10      251.23      237.45     15.33 o 
  -2   0  10      120.70      129.37     22.42 o 
  -1   0  10       60.11       52.10      7.59 o 
   0   0  10       73.13       70.98     22.79 o 
   1   0  10       20.43       25.38      9.31 o 
   2   0  10      716.26      678.13     38.56 o 
   3   0  10       17.63       60.85     13.77 o 
   4   0  10      253.86      221.88     26.52 o 
   5   0  10        0.32        1.14     11.91 o 
   6   0  10        1.26      -14.23     16.87 o 
  -8   1  10       42.97       19.83     15.20 o 
  -7   1  10       20.25       16.73     12.97 o 
  -6   1  10       17.76       14.60      8.07 o 
  -5   1  10      120.53      120.10     10.01 o 
  -4   1  10        5.09        5.55      4.82 o 
  -3   1  10       19.65       20.34      5.32 o 
  -2   1  10       26.45       35.52      5.30 o 
  -1   1  10      494.16      458.06     13.78 o 
   0   1  10        2.22       -3.18      4.32 o 
   1   1  10       29.06       29.90      9.56 o 
   2   1  10        1.87        0.65      8.00 o 
   3   1  10       31.10       58.78     11.57 o 
   4   1  10       14.42       24.14      8.91 o 
   5   1  10        0.49       -4.96      9.36 o 
   6   1  10       25.58       49.64     15.25 o 
  -8   2  10        0.42       -2.95     14.83 o 
  -7   2  10       40.20       64.91     16.34 o 
  -6   2  10        8.75       10.48      8.58 o 
  -5   2  10      110.29      115.06     12.39 o 
  -4   2  10        8.94       21.69      5.56 o 
  -3   2  10        6.24        1.71      5.61 o 
  -2   2  10      421.90      414.89     14.96 o 
  -1   2  10        9.76        4.13      3.69 o 
   0   2  10      526.02      500.96     17.59 o 
   1   2  10       62.99       60.17      9.35 o 
   2   2  10        5.00        7.39      6.14 o 
   3   2  10        0.02       -4.47      6.87 o 
   4   2  10       32.06       36.07     10.49 o 
   5   2  10        0.03       17.58     11.00 o 
   6   2  10        1.63       11.04     11.01 o 
  -8   3  10        1.47        4.83     15.98 o 
  -7   3  10        0.21        4.39     10.21 o 
  -6   3  10       68.53       56.67     11.32 o 
  -5   3  10      130.63      143.08     14.02 o 
  -4   3  10       95.39      116.81     11.69 o 
  -3   3  10       88.96       96.77      8.13 o 
  -2   3  10       12.19       10.24      6.67 o 
  -1   3  10     1401.62     1302.92     31.03 o 
   0   3  10       59.20       62.55      7.66 o 
   1   3  10       59.64       80.79     10.31 o 
   2   3  10      185.74      178.84     13.15 o 
   3   3  10      128.60      125.23     13.05 o 
   4   3  10      138.86      140.54     15.90 o 
   5   3  10        0.22        1.08      7.61 o 
   6   3  10        2.43       -1.31     11.01 o 
  -8   4  10        0.22        7.89     16.20 o 
  -7   4  10       20.76       29.09     15.70 o 
  -6   4  10       14.75       13.28     11.90 o 
  -5   4  10        1.05        6.06      7.15 o 
  -4   4  10        2.91        5.59      6.76 o 
  -3   4  10        3.66        7.96      4.48 o 
  -2   4  10      300.48      281.07     12.67 o 
  -1   4  10       36.40       46.42      7.44 o 
   0   4  10      116.59      116.23      9.99 o 
   1   4  10      185.08      164.84     10.62 o 
   2   4  10       14.30       16.87      6.02 o 
   3   4  10       60.07       60.95     13.62 o 
   4   4  10        6.83       -1.05      7.26 o 
   5   4  10        0.40       -9.18     12.06 o 
  -7   5  10        1.55       13.49     13.08 o 
  -6   5  10       26.97       17.84     13.59 o 
  -5   5  10       16.81       15.23     10.15 o 
  -4   5  10        0.07        7.24     10.38 o 
  -3   5  10        3.83        6.69      7.63 o 
  -2   5  10       28.59       30.87      6.14 o 
  -1   5  10      334.94      323.66     13.08 o 
   0   5  10       23.02       37.09      7.55 o 
   1   5  10       61.28       79.45      8.84 o 
   2   5  10        0.08       -0.65      4.77 o 
   3   5  10       14.64       10.01      7.91 o 
   4   5  10       67.06       87.51     13.67 o 
   5   5  10        0.01        5.89     14.37 o 
  -7   6  10        0.06        7.99     15.61 o 
  -6   6  10       18.50       32.95     21.94 o 
  -5   6  10       14.86       27.52     14.97 o 
  -4   6  10        8.32       10.39     10.40 o 
  -3   6  10        0.56        9.89      7.39 o 
  -2   6  10      448.85      384.96     15.50 o 
  -1   6  10       27.06       41.72      7.07 o 
   0   6  10      447.01      459.86     16.75 o 
   1   6  10       92.70       89.34     10.58 o 
   2   6  10        0.72       11.01      7.69 o 
   3   6  10      170.94      172.75     21.95 o 
   4   6  10        3.22       17.28     13.66 o 
   5   6  10       30.84       22.51     19.12 o 
  -6   7  10        1.20        0.89     12.12 o 
  -5   7  10        0.10       -1.71     16.73 o 
  -4   7  10       63.96       60.95     18.20 o 
  -3   7  10       78.61       72.07     16.94 o 
  -2   7  10       82.91       95.60      9.22 o 
  -1   7  10      112.32       91.93     10.07 o 
   0   7  10       21.00       17.53      7.81 o 
   1   7  10        1.00        3.91      7.09 o 
   2   7  10       86.20       73.19     17.39 o 
   3   7  10        6.73       12.07     11.75 o 
   4   7  10        4.59       -2.43     11.09 o 
  -5   8  10        0.23      -13.39     13.39 o 
  -4   8  10       42.79       83.53     17.13 o 
  -3   8  10       41.77       20.33     16.00 o 
  -2   8  10        0.20        2.62     13.23 o 
  -1   8  10        0.08       10.72      6.61 o 
   0   8  10        8.28       19.24      8.09 o 
   1   8  10       44.09       40.25     10.17 o 
   2   8  10       26.13       14.04     11.09 o 
   3   8  10        1.67        0.62     10.46 o 
  -4   9  10        6.25       31.47     14.20 o 
  -3   9  10        6.29        5.03     11.16 o 
  -2   9  10        5.95        3.29      9.66 o 
  -1   9  10       76.59       74.06     23.14 o 
   0   9  10        0.85        1.03      8.75 o 
   1   9  10        0.24        3.14      9.25 o 
   2   9  10       14.14       16.18     11.23 o 
  -2  10  10       16.51        7.22     22.78 o 
  -1  10  10        0.01       14.17     22.39 o 
   0  10  10        5.21      -12.22     24.92 o 
  -8   1  11        9.98        9.64     12.15 o 
  -7   1  11        0.02        8.76     12.35 o 
  -6   1  11       68.38       52.93     12.04 o 
  -5   1  11        3.38       15.91      6.58 o 
  -4   1  11      147.02      158.45     10.42 o 
  -3   1  11      248.36      227.88     14.28 o 
  -2   1  11     1224.50     1194.86     31.43 o 
  -1   1  11      326.96      309.85     14.21 o 
   0   1  11       33.72       45.89      7.10 o 
   1   1  11      302.56      339.71     18.13 o 
   2   1  11      126.67      148.92     16.98 o 
   3   1  11      177.02      188.84     16.26 o 
   4   1  11        4.73       16.64      9.27 o 
   5   1  11        5.86       18.98     17.31 o 
   6   1  11       11.71       13.68     12.42 o 
  -8   2  11       18.94       31.35     23.69 o 
  -7   2  11       71.33       72.83     13.99 o 
  -6   2  11      229.77      217.66     25.78 o 
  -5   2  11       21.19       25.44      9.59 o 
  -4   2  11      180.36      161.96     11.05 o 
  -3   2  11      465.83      430.83     17.59 o 
  -2   2  11        1.87        7.34      5.55 o 
  -1   2  11      145.95      135.13      9.89 o 
   0   2  11       47.67       68.37      9.16 o 
   1   2  11      403.54      369.69     19.34 o 
   2   2  11      107.25      124.88     15.50 o 
   3   2  11      180.17      154.66     14.54 o 
   4   2  11       14.26        6.01      8.39 o 
   5   2  11        2.03        5.44      9.50 o 
  -8   3  11       20.20       17.61     24.28 o 
  -7   3  11       26.46       19.96     12.92 o 
  -6   3  11        2.88       14.43      8.94 o 
  -5   3  11      145.42      152.69     18.91 o 
  -4   3  11       46.87       46.17      6.82 o 
  -3   3  11      165.05      170.83     19.60 o 
  -2   3  11      101.11       93.72      8.81 o 
  -1   3  11        0.01       -5.40      5.40 o 
   0   3  11       87.41       94.28     10.44 o 
   1   3  11        2.75       -6.37      7.31 o 
   2   3  11       49.42       49.81      8.79 o 
   3   3  11       24.66       41.34     10.96 o 
   4   3  11        0.38        7.85      8.64 o 
   5   3  11       13.15       12.75     10.95 o 
  -7   4  11       29.12       44.20     20.38 o 
  -6   4  11        0.32       -0.69      9.10 o 
  -5   4  11       64.88       79.18     12.71 o 
  -4   4  11       97.54       98.10     13.73 o 
  -3   4  11       62.00       55.18      7.65 o 
  -2   4  11       64.54       67.68      8.13 o 
  -1   4  11        8.11       12.37     12.16 o 
   0   4  11        7.53       15.53      6.09 o 
   1   4  11      377.66      374.51     16.83 o 
   2   4  11        2.95        0.97      8.12 o 
   3   4  11      106.69       83.68     12.92 o 
   4   4  11       26.59       18.32     10.20 o 
   5   4  11        1.79        4.12     12.68 o 
  -7   5  11       10.03       20.05     16.73 o 
  -6   5  11       57.68       51.14     17.54 o 
  -5   5  11       46.39       31.93     14.55 o 
  -4   5  11        0.92        7.82      8.88 o 
  -3   5  11        9.42       10.50      7.10 o 
  -2   5  11       16.81       20.53      5.76 o 
  -1   5  11        2.97       -0.49      5.16 o 
   0   5  11      300.30      232.63     15.17 o 
   1   5  11        2.93        1.82      5.69 o 
   2   5  11      393.53      355.68     21.77 o 
   3   5  11       14.48        5.90      8.96 o 
   4   5  11       21.33       24.49     13.91 o 
   5   5  11       36.15       23.61     14.84 o 
  -6   6  11       13.01       21.41     14.07 o 
  -5   6  11        4.30       15.01     13.94 o 
  -4   6  11        1.79        0.89     10.03 o 
  -3   6  11        3.01       15.89     10.52 o 
  -2   6  11       27.27       28.02      6.97 o 
  -1   6  11        7.02       15.59      7.89 o 
   0   6  11      111.21      114.57     14.58 o 
   1   6  11        0.66       -1.18      5.58 o 
   2   6  11        2.10        5.61      8.54 o 
   3   6  11        6.01        3.31      8.42 o 
   4   6  11       33.78       27.87     15.05 o 
  -6   7  11       16.73       48.56     18.57 o 
  -5   7  11        3.21        5.00     11.08 o 
  -4   7  11        4.89       16.75     11.03 o 
  -3   7  11        3.43        0.87      8.39 o 
  -2   7  11      106.88      126.00     12.69 o 
  -1   7  11        7.45       -8.30      8.30 o 
   0   7  11        3.25        9.21     11.24 o 
   1   7  11        0.53        6.73      7.29 o 
   2   7  11       58.49       37.94     14.79 o 
   3   7  11       12.31        1.14     10.56 o 
  -5   8  11        0.91        3.98     12.19 o 
  -4   8  11        0.09        5.45     11.29 o 
  -3   8  11       49.97       64.76     18.65 o 
  -2   8  11       13.29       17.17     16.07 o 
  -1   8  11        3.19       11.26      8.89 o 
   0   8  11       49.08       63.01     12.71 o 
   1   8  11       30.52       12.00     10.62 o 
   2   8  11        6.12        4.48     10.43 o 
  -4   9  11        0.21       24.58     26.75 o 
  -3   9  11       24.88       28.67     18.38 o 
  -2   9  11       24.66       44.48     17.47 o 
  -1   9  11        9.68       28.89     15.00 o 
   0   9  11       34.11       54.79     26.40 o 
   1   9  11        1.03        3.01     20.88 o 
  -8   0  12        6.35        7.57     30.25 o 
  -7   0  12      189.25      194.28     68.95 o 
  -6   0  12        3.79        0.05     12.95 o 
  -5   0  12      138.21      144.71     16.85 o 
  -4   0  12      129.92      139.77     15.71 o 
  -3   0  12       82.52       97.75     14.23 o 
  -2   0  12       42.75       53.94     10.18 o 
  -1   0  12      140.31      129.49     14.66 o 
   0   0  12     1413.25     1429.25    143.55 o 
   1   0  12       71.14       94.57     14.73 o 
   2   0  12      344.46      317.21     28.94 o 
   3   0  12       84.31       95.85     18.56 o 
   4   0  12        2.39        7.67     14.23 o 
   5   0  12       73.64       94.42     22.95 o 
  -8   1  12        5.08      -18.70     22.12 o 
  -7   1  12        6.37      -13.49     13.49 o 
  -6   1  12       29.48       26.39     11.02 o 
  -5   1  12       25.12       16.25      6.90 o 
  -4   1  12      130.51      127.12     13.21 o 
  -3   1  12      131.07      112.89     12.82 o 
  -2   1  12      104.53      113.67     11.06 o 
  -1   1  12        2.91       -2.93      5.42 o 
   0   1  12        3.76        1.75      6.06 o 
   1   1  12       27.98       36.88     11.08 o 
   2   1  12       29.83       39.10     15.14 o 
   3   1  12       12.83       17.15     10.14 o 
   4   1  12       57.99       60.34     13.47 o 
   5   1  12        8.45       18.99     12.26 o 
  -8   2  12       21.80       46.99     30.01 o 
  -7   2  12       99.01      128.69     35.00 o 
  -6   2  12        2.57       11.12      8.72 o 
  -5   2  12       39.11       34.88      9.81 o 
  -4   2  12      157.23      140.86     11.69 o 
  -3   2  12       37.37       28.03      7.13 o 
  -2   2  12      157.94      149.41     14.56 o 
  -1   2  12      119.01      111.36     10.08 o 
   0   2  12        7.47       21.74      7.69 o 
   1   2  12       48.82       38.11      8.21 o 
   2   2  12        0.01       -5.40      7.54 o 
   3   2  12       40.34       41.05     10.85 o 
   4   2  12       18.23       26.69     11.97 o 
   5   2  12       43.09       48.27     17.25 o 
  -7   3  12       10.78       18.40     15.18 o 
  -6   3  12       66.98       76.63     13.55 o 
  -5   3  12      118.95      119.31     13.50 o 
  -4   3  12        0.01        6.64      5.19 o 
  -3   3  12      405.18      399.04     17.98 o 
  -2   3  12        7.07        5.82      5.73 o 
  -1   3  12       47.04       55.70      8.23 o 
   0   3  12       15.02        4.61      6.30 o 
   1   3  12      195.93      199.00     16.29 o 
   2   3  12        9.67        0.23      6.30 o 
   3   3  12       26.15       37.99     11.39 o 
   4   3  12        3.70        2.32      9.65 o 
   5   3  12       37.62       30.95     14.63 o 
  -7   4  12        0.17       20.72     16.08 o 
  -6   4  12        6.21       18.66     14.98 o 
  -5   4  12        0.90        4.54      8.28 o 
  -4   4  12      118.09      125.69     14.81 o 
  -3   4  12       63.71       64.12      8.92 o 
  -2   4  12       17.25       30.46     10.67 o 
  -1   4  12      114.53      129.64     13.12 o 
   0   4  12       20.65       15.04      7.42 o 
   1   4  12        5.45        3.97      7.20 o 
   2   4  12        1.66        4.81      7.51 o 
   3   4  12        6.01       12.16     10.97 o 
   4   4  12       13.50       13.47     10.70 o 
  -7   5  12        0.36       24.74     16.39 o 
  -6   5  12        0.33       31.64     19.74 o 
  -5   5  12       25.52       27.40     12.97 o 
  -4   5  12       15.05       23.66      9.43 o 
  -3   5  12      152.63      153.72     12.69 o 
  -2   5  12        3.48        8.48      6.82 o 
  -1   5  12        5.56        8.21      7.47 o 
   0   5  12        0.64        6.01      7.60 o 
   1   5  12       21.39       31.24     10.63 o 
   2   5  12       35.37       47.99     10.88 o 
   3   5  12        6.17       21.70     12.24 o 
   4   5  12        0.13      -10.78     13.93 o 
  -6   6  12       13.06       68.45     30.03 o 
  -5   6  12        0.66       15.68     14.68 o 
  -4   6  12      282.33      214.67     41.04 o 
  -3   6  12       24.23       23.78      8.52 o 
  -2   6  12       94.41       90.64     10.97 o 
  -1   6  12       39.02       43.69     12.77 o 
   0   6  12       43.20       42.35     10.46 o 
   1   6  12       27.21       17.54     10.37 o 
   2   6  12        0.02       -5.98      9.68 o 
   3   6  12        0.53        8.25     13.96 o 
  -5   7  12       47.24       45.03     15.85 o 
  -4   7  12       36.21       40.98     16.80 o 
  -3   7  12       28.91       38.88     14.92 o 
  -2   7  12       12.60        9.33      9.82 o 
  -1   7  12       15.77       10.79      8.76 o 
   0   7  12        9.24       19.31     10.19 o 
   1   7  12       16.07       16.24     10.41 o 
   2   7  12       13.47       14.78     13.58 o 
   3   7  12        0.78        8.09     14.22 o 
  -4   8  12        1.29        3.37     12.34 o 
  -3   8  12        2.77      -15.31     15.31 o 
  -2   8  12        0.04        0.75     11.79 o 
  -1   8  12       35.58       54.38     19.10 o 
   0   8  12       49.70       33.98     14.92 o 
   1   8  12        0.43        5.93     15.59 o 
   2   8  12       21.69       15.19     19.13 o 
  -2   9  12        7.45       19.98     17.95 o 
  -1   9  12       24.52       17.88     32.22 o 
   0   9  12        8.25       40.01     30.66 o 
  -7   1  13       39.33       42.70     21.20 o 
  -6   1  13       95.19       99.87     15.00 o 
  -5   1  13      278.79      255.92     16.04 o 
  -4   1  13      180.49      164.79     12.46 o 
  -3   1  13      275.22      254.33     14.13 o 
  -2   1  13       53.39       58.61      9.11 o 
  -1   1  13      148.48      131.80     13.06 o 
   0   1  13       95.06      108.89     11.64 o 
   1   1  13       81.63       98.11     22.36 o 
   2   1  13       71.70       86.83     12.78 o 
   3   1  13       10.16        7.46      8.68 o 
   4   1  13       41.01       37.51     12.81 o 
  -7   2  13       13.04       31.90     16.07 o 
  -6   2  13        0.54        0.25      8.38 o 
  -5   2  13      138.01      134.09     14.99 o 
  -4   2  13       28.55       48.46      9.13 o 
  -3   2  13        0.63       -3.55      5.42 o 
  -2   2  13        4.17       -1.40      5.00 o 
  -1   2  13      296.77      305.74     18.34 o 
   0   2  13        0.09       -3.64      6.79 o 
   1   2  13        6.29       14.81      7.77 o 
   2   2  13        1.14        0.40      6.31 o 
   3   2  13       47.52       48.61     12.95 o 
   4   2  13        0.65        5.42      9.78 o 
  -7   3  13       23.95       33.03     24.72 o 
  -6   3  13        2.28        3.75     18.96 o 
  -5   3  13       40.17       37.19     11.41 o 
  -4   3  13        3.76        8.47      8.33 o 
  -3   3  13       15.77        8.97      6.67 o 
  -2   3  13        2.59        2.47      7.19 o 
  -1   3  13       43.92       39.98     10.06 o 
   0   3  13       53.24       60.10      9.76 o 
   1   3  13       83.46       72.99     12.09 o 
   2   3  13       28.97       17.29     10.14 o 
   3   3  13        9.99        3.94     10.56 o 
   4   3  13        2.30        5.25     10.57 o 
  -7   4  13       11.97       25.32     20.81 o 
  -6   4  13       68.31       54.50     17.04 o 
  -5   4  13      124.60      131.80     15.72 o 
  -4   4  13      166.89      132.50     15.76 o 
  -3   4  13        2.86        6.11      6.42 o 
  -2   4  13       77.93       55.09     10.43 o 
  -1   4  13      261.23      269.95     17.86 o 
   0   4  13       38.26       50.70      9.80 o 
   1   4  13       43.99       48.15     12.46 o 
   2   4  13        1.65        9.01      9.22 o 
   3   4  13       10.18        3.92      9.46 o 
   4   4  13       27.58       51.43     14.99 o 
  -6   5  13       59.20       57.22     21.23 o 
  -5   5  13       14.61       25.42     12.21 o 
  -4   5  13       20.18       16.85     10.26 o 
  -3   5  13       55.04       68.53     13.29 o 
  -2   5  13      213.53      161.95     15.03 o 
  -1   5  13       10.70       12.51      8.82 o 
   0   5  13      246.96      236.12     19.11 o 
   1   5  13       12.58        9.93      9.37 o 
   2   5  13        5.84       -4.16      9.80 o 
   3   5  13       19.34       -0.33      8.10 o 
  -6   6  13        0.01        5.57     14.19 o 
  -5   6  13        0.65        6.64     11.94 o 
  -4   6  13       33.80       22.61     14.49 o 
  -3   6  13        4.28       12.01      9.97 o 
  -2   6  13       71.31       78.17     16.55 o 
  -1   6  13        0.95        3.31      7.71 o 
   0   6  13        1.78        6.95      9.40 o 
   1   6  13        6.95        2.08      9.08 o 
   2   6  13       15.43       11.20     12.44 o 
   3   6  13        0.18       -3.66     11.80 o 
  -5   7  13       23.29       40.15     20.78 o 
  -4   7  13       19.66       62.25     24.71 o 
  -3   7  13        9.05        0.28     16.98 o 
  -2   7  13       27.18       41.83     12.46 o 
  -1   7  13       12.83       11.16      7.76 o 
   0   7  13       41.29       47.47     15.40 o 
   1   7  13        8.37       14.99     12.42 o 
   2   7  13        8.16        6.73     12.64 o 
  -3   8  13        2.28       -4.40     13.43 o 
  -2   8  13       24.28       30.84     15.05 o 
  -1   8  13       45.23       40.02     18.30 o 
   0   8  13        1.29        0.49     12.10 o 
  -7   0  14        0.93        3.67     20.34 o 
  -6   0  14       28.93       39.81     23.90 o 
  -5   0  14       13.42        8.93     10.57 o 
  -4   0  14      154.81      136.94     23.78 o 
  -3   0  14       28.25       21.83     12.66 o 
  -2   0  14      877.97      835.07     60.34 o 
  -1   0  14      113.77      122.82     17.67 o 
   0   0  14       89.68      101.83     15.86 o 
   1   0  14      114.19      135.12     21.56 o 
   2   0  14       27.68       53.67     17.13 o 
   3   0  14       52.15       44.00     17.37 o 
   4   0  14        0.71        6.46     16.47 o 
  -7   1  14       10.75       15.91     15.71 o 
  -6   1  14       57.56       56.26     17.04 o 
  -5   1  14        0.46        0.79      7.61 o 
  -4   1  14       68.84       59.40      9.96 o 
  -3   1  14      106.84       97.86     19.32 o 
  -2   1  14        1.41       11.11      6.97 o 
  -1   1  14       65.27       66.14     10.83 o 
   0   1  14       21.39       16.88      8.75 o 
   1   1  14        6.82       16.72      8.48 o 
   2   1  14       26.98       33.41     11.68 o 
   3   1  14        1.81       -4.74      9.22 o 
   4   1  14        4.97        3.47     10.33 o 
  -7   2  14        0.01      -10.68     17.61 o 
  -6   2  14        0.54       11.93     11.32 o 
  -5   2  14        3.02        7.55     10.17 o 
  -4   2  14       12.08        9.61      7.47 o 
  -3   2  14       50.37       50.93     10.41 o 
  -2   2  14       62.25       61.92     10.11 o 
  -1   2  14       41.67       19.63      8.35 o 
   0   2  14        2.00       14.63      9.14 o 
   1   2  14       38.75       17.17      8.79 o 
   2   2  14       45.65       73.44     14.57 o 
   3   2  14       34.06       44.14     13.51 o 
   4   2  14        1.59       -5.98     10.08 o 
  -6   3  14       15.09       34.07     19.19 o 
  -5   3  14        2.33        5.60     10.11 o 
  -4   3  14        0.46       25.91     14.91 o 
  -3   3  14      385.50      394.34     23.27 o 
  -2   3  14       59.55       67.58     16.38 o 
  -1   3  14      246.72      238.71     17.53 o 
   0   3  14       68.87       84.15     13.28 o 
   1   3  14       23.09       17.85      8.78 o 
   2   3  14       41.97       32.42     11.33 o 
   3   3  14       17.51        4.61      9.53 o 
  -6   4  14        4.34       25.21     16.36 o 
  -5   4  14       70.31       74.64     16.57 o 
  -4   4  14       31.35       37.26     13.95 o 
  -3   4  14       30.39       43.96      9.91 o 
  -2   4  14       59.50       64.01     12.16 o 
  -1   4  14       12.52       21.65      9.27 o 
   0   4  14        6.28       18.37      8.97 o 
   1   4  14       27.23       19.49      9.99 o 
   2   4  14       26.35       22.65     11.75 o 
   3   4  14        0.07        6.08     10.41 o 
  -6   5  14        0.92       29.60     39.02 o 
  -5   5  14        2.22        5.90     26.47 o 
  -4   5  14        8.32       10.58     10.51 o 
  -3   5  14        8.21       11.94     10.86 o 
  -2   5  14        1.00       11.47      8.49 o 
  -1   5  14       14.44        9.24      8.35 o 
   0   5  14        4.62        7.74      9.21 o 
   1   5  14       10.69       14.56     11.68 o 
   2   5  14        7.46        5.49     13.40 o 
  -5   6  14        2.58       -5.04     30.56 o 
  -4   6  14       15.12       16.74     16.15 o 
  -3   6  14        2.57        7.90     11.42 o 
  -2   6  14      103.47      133.01     19.22 o 
  -1   6  14        8.70       11.92     10.30 o 
   0   6  14        0.11        3.82      8.57 o 
   1   6  14       13.28       18.06     11.55 o 
   2   6  14       26.29       39.32     16.88 o 
  -4   7  14       11.83        6.39     14.56 o 
  -3   7  14       19.98       20.54     18.81 o 
  -2   7  14        0.17      -13.75     16.93 o 
  -1   7  14        0.19       -4.11     11.41 o 
   0   7  14       19.57       28.67     13.46 o 
   1   7  14       13.80       11.64     13.37 o 
  -6   1  15        4.48       13.96     28.72 o 
  -5   1  15        0.15        5.67      9.08 o 
  -4   1  15       73.20       67.95     12.49 o 
  -3   1  15       29.74       34.46     10.16 o 
  -2   1  15       11.09       16.29      9.26 o 
  -1   1  15       18.73       28.83      9.43 o 
   0   1  15      129.05      131.60     14.89 o 
   1   1  15        4.22        6.85      9.29 o 
   2   1  15       33.85       28.07     11.11 o 
   3   1  15        1.81        3.87      9.33 o 
  -6   2  15       16.94        6.98     15.94 o 
  -5   2  15       15.97       17.01     12.51 o 
  -4   2  15        1.86        8.60     11.26 o 
  -3   2  15       55.50       78.72     19.95 o 
  -2   2  15       27.56        9.90      8.34 o 
  -1   2  15       73.18       75.90     13.25 o 
   0   2  15        9.23        2.48      8.68 o 
   1   2  15      170.46      157.34     16.58 o 
   2   2  15        0.83       -4.69      8.55 o 
   3   2  15        8.51        4.14      9.52 o 
  -6   3  15        2.63       29.24     17.05 o 
  -5   3  15        0.01        1.08      9.65 o 
  -4   3  15        3.64       -2.90      9.70 o 
  -3   3  15        6.29        2.82      7.50 o 
  -2   3  15        0.19        3.11      8.23 o 
  -1   3  15       21.05       17.15      9.51 o 
   0   3  15        0.02       18.07      9.88 o 
   1   3  15        0.05        7.56      9.77 o 
   2   3  15        0.18        7.37      9.79 o 
   3   3  15        3.48        1.15      9.96 o 
  -5   4  15        7.08       16.59     30.38 o 
  -4   4  15        2.60       15.54     12.74 o 
  -3   4  15       52.18       73.49     16.00 o 
  -2   4  15        1.11        2.51      7.95 o 
  -1   4  15       16.57       11.47      9.80 o 
   0   4  15        0.00       -1.50      8.14 o 
   1   4  15       70.02       55.28     14.03 o 
   2   4  15        0.29       10.67     11.41 o 
  -5   5  15        0.89       -1.26     13.47 o 
  -4   5  15       54.76       51.55     16.23 o 
  -3   5  15       19.41       19.19     13.29 o 
  -2   5  15        1.16       27.19     23.77 o 
  -1   5  15       34.60       15.67     10.76 o 
   0   5  15       66.24      100.47     16.77 o 
   1   5  15        2.84        3.43     10.83 o 
  -4   6  15        0.71        3.97     14.26 o 
  -3   6  15        0.03        1.18     13.94 o 
  -2   6  15       17.02       38.22     14.64 o 
  -1   6  15        2.77       10.48     11.80 o 
   0   6  15        7.04       13.30     11.85 o 
  -6   0  16       38.37       63.95     28.20 o 
  -4   0  16       53.45       39.65     18.35 o 
  -3   0  16        0.46        4.27     11.60 o 
  -2   0  16       61.11       73.45     28.37 o 
  -1   0  16       14.33        4.31     10.53 o 
   0   0  16      105.90      148.52     21.27 o 
   1   0  16       23.29       34.92     19.86 o 
   2   0  16        1.14       -4.80     12.40 o 
  -6   1  16        0.94        1.97     17.54 o 
  -5   1  16       19.27       28.43     13.04 o 
  -4   1  16       14.23       32.24     11.91 o 
  -3   1  16        0.42       -2.98      8.79 o 
  -2   1  16        6.89        9.04      9.41 o 
  -1   1  16       15.59       18.09     10.46 o 
   0   1  16        0.04        0.12      7.92 o 
   1   1  16        1.36       -3.82      8.96 o 
   2   1  16        1.62       -6.45     11.61 o 
  -5   2  16        0.51        2.77     11.76 o 
  -4   2  16       26.76       19.21     13.15 o 
  -3   2  16        0.02        1.69      8.05 o 
  -2   2  16        4.12        4.41      8.68 o 
  -1   2  16        0.84       -2.12      7.56 o 
   0   2  16       24.14       20.37     10.77 o 
   1   2  16        0.96       12.91     10.76 o 
   2   2  16        0.11        3.38     10.88 o 
  -5   3  16       74.38       64.82     17.56 o 
  -4   3  16       43.17       45.79     17.50 o 
  -3   3  16        5.11       17.54     12.79 o 
  -2   3  16       27.40       24.47     10.64 o 
  -1   3  16       73.48      108.09     16.51 o 
   0   3  16        2.72        3.36      9.97 o 
   1   3  16        2.89        8.08     10.44 o 
  -4   4  16        6.93       19.86     16.78 o 
  -3   4  16        6.79        2.95     10.30 o 
  -2   4  16       19.32       13.99     10.81 o 
  -1   4  16        0.81       11.05     11.02 o 
   0   4  16       12.22        2.77     10.04 o 
   1   4  16        4.17        5.63     11.20 o 
  -4   5  16        3.58        1.39     13.53 o 
  -3   5  16        0.01        6.47     12.56 o 
  -2   5  16        0.07        5.72     11.86 o 
  -1   5  16       33.77       35.63     12.24 o 
   0   5  16        7.24       30.95     14.59 o 
  -5   1  17       66.03       36.73     30.99 o 
  -4   1  17        2.87       19.35     14.57 o 
  -3   1  17       27.48       26.39     12.22 o 
  -2   1  17       61.18       69.35     14.84 o 
  -1   1  17        2.34       13.82     10.07 o 
   0   1  17        0.48        6.15     10.98 o 
   1   1  17        0.06       -2.44     10.30 o 
  -4   2  17        2.90        1.54     12.30 o 
  -3   2  17       73.18       65.88     14.64 o 
  -2   2  17       12.90       45.70     14.74 o 
  -1   2  17       54.14       60.43     16.31 o 
   0   2  17       30.20       41.46     12.87 o 
   1   2  17        4.43       10.32     11.81 o 
  -4   3  17        2.25        8.73     11.99 o 
  -3   3  17        0.68      -10.66     13.09 o 
  -2   3  17        0.02        8.28      9.89 o 
  -1   3  17        9.93       -4.57      9.66 o 
   0   3  17        4.62       13.43     12.08 o 
  -3   4  17        3.42       -1.65     11.08 o 
  -2   4  17        0.23       -3.91     11.45 o 
  -1   4  17        4.77        9.73     10.33 o 
  -3   0  18       25.31       28.62     36.89 o 
  -2   0  18       47.97       41.65     22.73 o 
  -1   0  18       33.53       27.55     15.99 o 
  -3   1  18       14.36        0.41     10.62 o 
  -2   1  18        0.08       -3.42      9.51 o 
  -1   1  18        1.51       -2.04     10.16 o 
                                                 
